# Supplementary material for: Facile accelerated specific therapeutic (FAST) platform develops antisense therapies to counter multidrug-resistant bacteria
Source: Commun Biol. 2021 Mar 12;4:331. doi: 10.1038/s42003-021-01856-1 (PMC7955031; doi:10.1038/s42003-021-01856-1)
Supplement: Supplementary file 4 — Supplementary Data 1 [file 42003_2021_1856_MOESM4_ESM.xlsx]

## Sheet: HPLC
	Abs (mAU, 260 nm)
Time (min)	α-recA	α-fnr	α-acrA	α-csgD
0	-0.02718	0.07629	0.06056	0.07057
0.00666667	-0.02623	0.07725	0.06247	0.07105
0.0133333	-0.0248	0.07868	0.06437	0.07105
0.02	-0.02384	0.08059	0.06676	0.07153
0.0266667	-0.02241	0.08297	0.06962	0.07296
0.0333333	-0.0205	0.08488	0.07248	0.07486
0.04	-0.0186	0.08583	0.07582	0.07629
0.0466667	-0.01717	0.08631	0.07868	0.0782
0.0533333	-0.01669	0.08631	0.08106	0.07963
0.06	-0.01574	0.08583	0.08249	0.08059
0.0666667	-0.01526	0.08535	0.08345	0.08106
0.0733333	-0.01478	0.08488	0.08392	0.08106
0.08	-0.01526	0.08488	0.08297	0.08202
0.0866667	-0.01526	0.08488	0.08202	0.08297
0.0933333	-0.01526	0.08535	0.08106	0.08345
0.1	-0.01526	0.08488	0.08154	0.08392
0.106667	-0.01526	0.08392	0.08249	0.08488
0.113333	-0.01526	0.08297	0.08392	0.08535
0.12	-0.01478	0.08249	0.0844	0.08535
0.126667	-0.01431	0.08202	0.08488	0.08583
0.133333	-0.01431	0.08154	0.08488	0.08631
0.14	-0.01383	0.08154	0.08392	0.08631
0.146667	-0.01335	0.08154	0.08249	0.08583
0.153333	-0.01287	0.08154	0.08106	0.08583
0.16	-0.0124	0.08059	0.08106	0.08535
0.166667	-0.01144	0.08011	0.08154	0.08583
0.173333	-0.01001	0.07915	0.08249	0.08583
0.18	-0.00954	0.07868	0.08392	0.08583
0.186667	-0.01001	0.0782	0.08631	0.08631
0.193333	-0.01097	0.07868	0.08869	0.08678
0.2	-0.0124	0.07963	0.08965	0.08631
0.206667	-0.01383	0.08059	0.08917	0.08535
0.213333	-0.01478	0.08154	0.08869	0.08535
0.22	-0.01526	0.08249	0.08774	0.08488
0.226667	-0.01478	0.0844	0.08678	0.0844
0.233333	-0.01335	0.08583	0.08583	0.0844
0.24	-0.0124	0.08774	0.08535	0.08488
0.246667	-0.01097	0.08917	0.08488	0.08535
0.253333	-0.00954	0.0906	0.08535	0.08535
0.26	-0.00954	0.09155	0.08488	0.08535
0.266667	-0.01001	0.09251	0.08488	0.08583
0.273333	-0.01001	0.09298	0.0844	0.08583
0.28	-0.00954	0.09251	0.08488	0.08535
0.286667	-0.01049	0.09203	0.08535	0.08488
0.293333	-0.01144	0.09155	0.08583	0.08488
0.3	-0.0124	0.09155	0.08631	0.08535
0.306667	-0.01287	0.09108	0.08631	0.08535
0.313333	-0.01335	0.0906	0.08535	0.08488
0.32	-0.01383	0.0906	0.0844	0.08535
0.326667	-0.01383	0.0906	0.0844	0.08678
0.333333	-0.01335	0.0906	0.08488	0.08869
0.34	-0.0124	0.0906	0.08631	0.09012
0.346667	-0.0124	0.0906	0.08774	0.09203
0.353333	-0.0124	0.09108	0.08917	0.09298
0.36	-0.01287	0.09203	0.0906	0.09298
0.366667	-0.0124	0.09298	0.09203	0.09203
0.373333	-0.01144	0.09298	0.09298	0.0906
0.38	-0.01001	0.09298	0.09441	0.08917
0.386667	-0.00954	0.09346	0.09537	0.08774
0.393333	-0.00906	0.09298	0.09632	0.08678
0.4	-0.00906	0.09203	0.09775	0.08726
0.406667	-0.00906	0.0906	0.09918	0.08821
0.413333	-0.00954	0.0906	0.09871	0.08821
0.42	-0.01049	0.09108	0.09823	0.08774
0.426667	-0.01144	0.09155	0.09823	0.08774
0.433333	-0.01144	0.09203	0.09775	0.08774
0.44	-0.01192	0.09251	0.09727	0.08726
0.446667	-0.0124	0.09203	0.0968	0.08678
0.453333	-0.01335	0.09155	0.0968	0.08678
0.46	-0.01335	0.09108	0.09632	0.08774
0.466667	-0.0124	0.0906	0.09584	0.08869
0.473333	-0.01144	0.08965	0.09584	0.08917
0.48	-0.01097	0.08869	0.09584	0.08821
0.486667	-0.01001	0.08869	0.09632	0.08726
0.493333	-0.00954	0.08965	0.09727	0.08631
0.5	-0.00954	0.09012	0.09775	0.08535
0.506667	-0.01001	0.0906	0.09823	0.0844
0.513333	-0.01144	0.09251	0.09871	0.08345
0.52	-0.0124	0.09537	0.09823	0.08297
0.526667	-0.01335	0.09727	0.0968	0.08202
0.533333	-0.01383	0.09775	0.09489	0.08154
0.54	-0.01383	0.09823	0.09346	0.08154
0.546667	-0.01383	0.09823	0.09298	0.08154
0.553333	-0.01383	0.09823	0.09298	0.08154
0.56	-0.01335	0.09775	0.09251	0.08106
0.566667	-0.01335	0.09727	0.09155	0.08106
0.573333	-0.01431	0.09775	0.09108	0.08106
0.58	-0.01621	0.09871	0.0906	0.08106
0.586667	-0.01717	0.10061	0.08965	0.08059
0.593333	-0.01717	0.10204	0.08821	0.08011
0.6	-0.01717	0.10347	0.08726	0.08106
0.606667	-0.01812	0.10443	0.08631	0.08249
0.613333	-0.0186	0.10538	0.08678	0.08392
0.62	-0.01907	0.10538	0.08631	0.08488
0.626667	-0.01955	0.10633	0.08631	0.08583
0.633333	-0.02003	0.1092	0.08726	0.08869
0.64	-0.02098	0.1173	0.08917	0.09346
0.646667	-0.02098	0.13113	0.09203	0.10204
0.653333	-0.02003	0.15116	0.09632	0.11587
0.66	-0.01907	0.17452	0.10443	0.13447
0.666667	-0.0186	0.19836	0.1173	0.15688
0.673333	-0.0186	0.21696	0.13447	0.17881
0.68	-0.01812	0.22602	0.1545	0.19646
0.686667	-0.01764	0.22364	0.17452	0.20552
0.693333	-0.01764	0.21076	0.18978	0.20456
0.7	-0.0186	0.19073	0.19598	0.19312
0.706667	-0.02003	0.16785	0.19217	0.17405
0.713333	-0.02146	0.14639	0.17881	0.15163
0.72	-0.02289	0.12875	0.15926	0.1297
0.726667	-0.02384	0.11492	0.13781	0.1111
0.733333	-0.0248	0.10586	0.11873	0.09727
0.74	-0.02527	0.09966	0.1049	0.08774
0.746667	-0.02527	0.09632	0.09632	0.08202
0.753333	-0.0248	0.09394	0.09203	0.0782
0.76	-0.0248	0.09251	0.0906	0.07582
0.766667	-0.0248	0.09108	0.0906	0.07486
0.773333	-0.02527	0.0906	0.09108	0.07486
0.78	-0.02575	0.09012	0.09203	0.07534
0.786667	-0.02623	0.08869	0.09155	0.07629
0.793333	-0.02718	0.08821	0.09108	0.07677
0.8	-0.02861	0.08869	0.09108	0.07772
0.806667	-0.03004	0.08965	0.09108	0.07868
0.813333	-0.03099	0.09108	0.0906	0.07915
0.82	-0.03099	0.09346	0.09012	0.07915
0.826667	-0.03147	0.09537	0.09012	0.07963
0.833333	-0.03099	0.09775	0.09012	0.08011
0.84	-0.03004	0.09918	0.08917	0.08154
0.846667	-0.02909	0.10061	0.08917	0.08297
0.853333	-0.02813	0.103	0.0906	0.08392
0.86	-0.02766	0.10443	0.09251	0.08535
0.866667	-0.02718	0.10538	0.09441	0.08583
0.873333	-0.02718	0.10633	0.09584	0.08583
0.88	-0.02766	0.10681	0.09727	0.08535
0.886667	-0.02813	0.10633	0.09727	0.0844
0.893333	-0.02813	0.10538	0.09632	0.08345
0.9	-0.02813	0.1049	0.09489	0.08202
0.906667	-0.02861	0.1049	0.09346	0.08106
0.913333	-0.02861	0.1049	0.09298	0.08059
0.92	-0.02766	0.10538	0.09298	0.08154
0.926667	-0.02623	0.10633	0.09346	0.08297
0.933333	-0.02527	0.10729	0.09441	0.08535
0.94	-0.02384	0.10729	0.09537	0.08869
0.946667	-0.02289	0.10681	0.0968	0.09203
0.953333	-0.02337	0.10729	0.09871	0.09489
0.96	-0.0248	0.10824	0.10014	0.0968
0.966667	-0.02527	0.11015	0.10109	0.09775
0.973333	-0.02527	0.11206	0.10204	0.09871
0.98	-0.02432	0.11396	0.10252	0.09871
0.986667	-0.02337	0.11587	0.10252	0.09775
0.993333	-0.02193	0.11683	0.10204	0.09632
1	-0.02003	0.11683	0.10061	0.09537
1.00667	-0.01955	0.11635	0.10014	0.09441
1.01333	-0.01955	0.11539	0.09966	0.09346
1.02	-0.01907	0.11396	0.09966	0.09251
1.02667	-0.01907	0.11349	0.09871	0.09251
1.03333	-0.01955	0.11301	0.09823	0.09346
1.04	-0.01955	0.11396	0.09823	0.09394
1.04667	-0.01955	0.11492	0.09775	0.09394
1.05333	-0.01955	0.11635	0.09775	0.09394
1.06	-0.0205	0.1173	0.0968	0.09346
1.06667	-0.02193	0.11778	0.09727	0.09346
1.07333	-0.02289	0.1173	0.09775	0.09346
1.08	-0.02337	0.11587	0.09823	0.09346
1.08667	-0.02432	0.11539	0.09871	0.09346
1.09333	-0.02575	0.11539	0.09966	0.09394
1.1	-0.02718	0.11492	0.09966	0.09441
1.10667	-0.02813	0.11539	0.09871	0.09441
1.11333	-0.02909	0.11539	0.09823	0.09441
1.12	-0.02956	0.11492	0.09871	0.09346
1.12667	-0.03052	0.11396	0.09966	0.09251
1.13333	-0.03052	0.11253	0.10061	0.09203
1.14	-0.03004	0.11206	0.10252	0.09203
1.14667	-0.03052	0.1111	0.10538	0.09203
1.15333	-0.03195	0.1111	0.10777	0.09251
1.16	-0.0329	0.1111	0.1092	0.09251
1.16667	-0.03433	0.11158	0.10872	0.09251
1.17333	-0.03624	0.11158	0.10872	0.09251
1.18	-0.03719	0.11206	0.10824	0.09251
1.18667	-0.03719	0.11206	0.10824	0.09298
1.19333	-0.03624	0.11253	0.10777	0.09441
1.2	-0.03433	0.11206	0.10777	0.0968
1.20667	-0.03052	0.11206	0.10824	0.09966
1.21333	-0.02527	0.11253	0.10824	0.10157
1.22	-0.0205	0.11253	0.10872	0.103
1.22667	-0.01717	0.11253	0.1092	0.10395
1.23333	-0.01574	0.11158	0.10967	0.10395
1.24	-0.01717	0.11063	0.11015	0.10347
1.24667	-0.02003	0.1092	0.11158	0.10252
1.25333	-0.02527	0.10824	0.11396	0.10157
1.26	-0.03004	0.10729	0.11539	0.10157
1.26667	-0.03433	0.10681	0.11539	0.10157
1.27333	-0.03672	0.10633	0.11444	0.10157
1.28	-0.03767	0.10633	0.11396	0.10204
1.28667	-0.03815	0.10633	0.11301	0.10347
1.29333	-0.03958	0.10586	0.11206	0.10538
1.3	-0.04148	0.1049	0.11206	0.10681
1.30667	-0.04339	0.10347	0.11301	0.10777
1.31333	-0.04482	0.10347	0.11492	0.10777
1.32	-0.04625	0.10395	0.11635	0.10729
1.32667	-0.04768	0.10586	0.1173	0.10633
1.33333	-0.04768	0.10824	0.11778	0.10586
1.34	-0.04625	0.11015	0.11683	0.10586
1.34667	-0.04482	0.11158	0.11587	0.10586
1.35333	-0.04435	0.11253	0.11492	0.10586
1.36	-0.04387	0.11253	0.11396	0.1049
1.36667	-0.04292	0.11158	0.11349	0.10395
1.37333	-0.04148	0.11063	0.11253	0.10204
1.38	-0.04101	0.11063	0.11253	0.10014
1.38667	-0.04005	0.1111	0.11253	0.09871
1.39333	-0.03958	0.11158	0.11206	0.09775
1.4	-0.0391	0.11158	0.1111	0.09775
1.40667	-0.03958	0.11206	0.11015	0.09871
1.41333	-0.04053	0.11253	0.10872	0.09918
1.42	-0.04148	0.11301	0.10681	0.09918
1.42667	-0.04244	0.11396	0.10538	0.09918
1.43333	-0.04292	0.11539	0.10395	0.09918
1.44	-0.04387	0.11778	0.10252	0.09871
1.44667	-0.04482	0.11921	0.10204	0.09823
1.45333	-0.04673	0.11873	0.10252	0.09775
1.46	-0.04864	0.1173	0.10347	0.09823
1.46667	-0.05054	0.11587	0.10443	0.09918
1.47333	-0.05198	0.11444	0.10586	0.10014
1.48	-0.05245	0.11301	0.10777	0.10109
1.48667	-0.05245	0.11253	0.10967	0.10204
1.49333	-0.05198	0.11349	0.11015	0.103
1.5	-0.05054	0.11587	0.10967	0.10347
1.50667	-0.04864	0.11778	0.10967	0.103
1.51333	-0.04768	0.11921	0.10967	0.10347
1.52	-0.04768	0.12016	0.10967	0.10347
1.52667	-0.04816	0.12064	0.11015	0.103
1.53333	-0.04816	0.12064	0.1111	0.10252
1.54	-0.04816	0.12016	0.11206	0.10204
1.54667	-0.04816	0.12016	0.11301	0.10204
1.55333	-0.04816	0.12016	0.11396	0.10157
1.56	-0.04768	0.12016	0.11444	0.10061
1.56667	-0.04721	0.12064	0.11492	0.10014
1.57333	-0.04721	0.12064	0.11587	0.10014
1.58	-0.04768	0.12064	0.11683	0.10014
1.58667	-0.04816	0.11921	0.11826	0.10061
1.59333	-0.04816	0.11826	0.11921	0.10109
1.6	-0.04768	0.11683	0.11969	0.10204
1.60667	-0.04673	0.11492	0.12064	0.103
1.61333	-0.0453	0.11349	0.12112	0.10347
1.62	-0.0453	0.11396	0.12207	0.10395
1.62667	-0.04578	0.11539	0.12255	0.10347
1.63333	-0.04673	0.11683	0.12302	0.103
1.64	-0.04816	0.11873	0.12302	0.103
1.64667	-0.05007	0.12064	0.12302	0.10252
1.65333	-0.0515	0.12207	0.12207	0.10252
1.66	-0.05198	0.12207	0.12159	0.10252
1.66667	-0.0515	0.12207	0.12112	0.10252
1.67333	-0.05054	0.12302	0.12207	0.10347
1.68	-0.04959	0.12398	0.1235	0.1049
1.68667	-0.04911	0.12445	0.12445	0.10586
1.69333	-0.04911	0.12493	0.12541	0.10633
1.7	-0.04911	0.12589	0.12684	0.10586
1.70667	-0.05007	0.12684	0.12779	0.10538
1.71333	-0.05054	0.12827	0.12732	0.10395
1.72	-0.05007	0.1297	0.12732	0.10204
1.72667	-0.04959	0.13208	0.12779	0.10014
1.73333	-0.04959	0.13399	0.12827	0.09871
1.74	-0.04959	0.13447	0.12827	0.09823
1.74667	-0.04911	0.13494	0.12922	0.09871
1.75333	-0.04768	0.13494	0.13018	0.09918
1.76	-0.04578	0.13399	0.13113	0.09871
1.76667	-0.04482	0.13256	0.13208	0.09823
1.77333	-0.04339	0.13161	0.13399	0.09775
1.78	-0.04292	0.13208	0.13542	0.09775
1.78667	-0.04339	0.13256	0.13638	0.0968
1.79333	-0.04435	0.13256	0.13685	0.0968
1.8	-0.0453	0.13256	0.13638	0.09775
1.80667	-0.04625	0.13208	0.13494	0.10014
1.81333	-0.04721	0.13161	0.13256	0.10157
1.82	-0.04673	0.13113	0.13065	0.10204
1.82667	-0.04625	0.13113	0.1297	0.10204
1.83333	-0.04625	0.13208	0.1297	0.10204
1.84	-0.04625	0.13256	0.13018	0.10157
1.84667	-0.04625	0.13304	0.13065	0.09966
1.85333	-0.04578	0.13351	0.13113	0.09823
1.86	-0.04482	0.13304	0.13208	0.09775
1.86667	-0.04435	0.13208	0.13256	0.09727
1.87333	-0.04292	0.13018	0.13304	0.09727
1.88	-0.04196	0.12922	0.13351	0.0968
1.88667	-0.04196	0.12875	0.13351	0.09727
1.89333	-0.04196	0.1297	0.13351	0.09775
1.9	-0.04244	0.13065	0.13304	0.09823
1.90667	-0.04339	0.13161	0.13208	0.09823
1.91333	-0.04387	0.13256	0.13113	0.09823
1.92	-0.04482	0.13399	0.13065	0.09918
1.92667	-0.04482	0.13542	0.13113	0.10109
1.93333	-0.04387	0.13685	0.13208	0.10347
1.94	-0.04292	0.13781	0.13304	0.10633
1.94667	-0.04148	0.13876	0.13494	0.10824
1.95333	-0.04053	0.13924	0.13638	0.10967
1.96	-0.03958	0.13924	0.13733	0.11063
1.96667	-0.04005	0.13876	0.13828	0.1111
1.97333	-0.04148	0.13828	0.13828	0.11158
1.98	-0.04292	0.13781	0.13781	0.11206
1.98667	-0.04387	0.13733	0.13638	0.11206
1.99333	-0.04482	0.13828	0.13494	0.11253
2	-0.0453	0.13924	0.13399	0.11301
2.00667	-0.0453	0.14067	0.13304	0.11301
2.01333	-0.04482	0.1421	0.13208	0.11158
2.02	-0.0453	0.14448	0.13208	0.10967
2.02667	-0.04578	0.14687	0.13256	0.10872
2.03333	-0.04625	0.14877	0.13256	0.10824
2.04	-0.04625	0.14973	0.13208	0.10824
2.04667	-0.04625	0.14973	0.13208	0.10872
2.05333	-0.04578	0.14925	0.13256	0.10967
2.06	-0.04625	0.14877	0.13256	0.11158
2.06667	-0.04768	0.1483	0.13304	0.11253
2.07333	-0.04911	0.14734	0.13399	0.11253
2.08	-0.05054	0.14639	0.13542	0.11301
2.08667	-0.0515	0.14544	0.13542	0.11253
2.09333	-0.05102	0.144	0.13399	0.11206
2.1	-0.05054	0.14305	0.13208	0.11206
2.10667	-0.04911	0.14257	0.13018	0.11253
2.11333	-0.04816	0.1421	0.12922	0.11396
2.12	-0.04721	0.14162	0.1297	0.11492
2.12667	-0.04768	0.14162	0.13065	0.11683
2.13333	-0.04816	0.1421	0.13256	0.11826
2.14	-0.04768	0.1421	0.13494	0.11921
2.14667	-0.04768	0.1421	0.13828	0.11921
2.15333	-0.04816	0.14257	0.14162	0.11969
2.16	-0.04768	0.144	0.14496	0.12064
2.16667	-0.04625	0.14544	0.14877	0.12207
2.17333	-0.04387	0.14687	0.15306	0.12398
2.18	-0.04196	0.14925	0.15783	0.12684
2.18667	-0.04053	0.15211	0.16117	0.13065
2.19333	-0.03862	0.1545	0.1626	0.13399
2.2	-0.03815	0.15545	0.16356	0.13638
2.20667	-0.0391	0.15593	0.1626	0.13781
2.21333	-0.04101	0.15545	0.16022	0.13781
2.22	-0.04435	0.15402	0.15736	0.13733
2.22667	-0.04721	0.15211	0.1545	0.1359
2.23333	-0.04959	0.14973	0.15354	0.13447
2.24	-0.05054	0.14734	0.15354	0.13399
2.24667	-0.05102	0.14591	0.1545	0.13351
2.25333	-0.05102	0.144	0.15497	0.13399
2.26	-0.05054	0.14257	0.15497	0.13447
2.26667	-0.05007	0.14114	0.15402	0.13494
2.27333	-0.04959	0.13924	0.15163	0.13638
2.28	-0.04959	0.13781	0.14877	0.13828
2.28667	-0.05007	0.1359	0.14448	0.14067
2.29333	-0.05054	0.13447	0.14114	0.1421
2.3	-0.05102	0.13399	0.13924	0.14305
2.30667	-0.05102	0.13447	0.13971	0.14257
2.31333	-0.05054	0.13494	0.14305	0.14162
2.32	-0.04959	0.13685	0.14877	0.14162
2.32667	-0.04816	0.13924	0.1564	0.14162
2.33333	-0.04673	0.14067	0.1626	0.14257
2.34	-0.0453	0.14162	0.16737	0.14448
2.34667	-0.04482	0.14162	0.1688	0.1483
2.35333	-0.04435	0.14162	0.16832	0.1545
2.36	-0.04339	0.14162	0.16546	0.16499
2.36667	-0.04292	0.14162	0.1626	0.17881
2.37333	-0.04196	0.14257	0.16069	0.19455
2.38	-0.04005	0.144	0.16069	0.21029
2.38667	-0.03719	0.14687	0.16165	0.22221
2.39333	-0.03338	0.14973	0.16308	0.22936
2.4	-0.02956	0.1545	0.16546	0.23031
2.40667	-0.02623	0.1626	0.17214	0.22936
2.41333	-0.02337	0.17977	0.19264	0.24223
2.42	-0.01907	0.21887	0.247	0.29707
2.42667	-0.00715	0.29612	0.35238	0.41294
2.43333	0.02337	0.4077	0.49162	0.56791
2.44	0.07677	0.51737	0.61655	0.70333
2.44667	0.13924	0.58174	0.67949	0.76675
2.45333	0.18549	0.57983	0.66519	0.74434
2.46	0.19598	0.5126	0.57554	0.63848
2.46667	0.16451	0.38624	0.41533	0.45443
2.47333	0.09298	0.21648	0.21124	0.22602
2.48	-0.0124	0.04387	0.01717	0.01669
2.48667	-0.13161	-0.08869	-0.12159	-0.12398
2.49333	-0.23603	-0.16546	-0.19693	-0.19455
2.5	-0.30851	-0.20027	-0.22936	-0.22316
2.50667	-0.34714	-0.21362	-0.24128	-0.23222
2.51333	-0.36383	-0.21696	-0.24366	-0.23365
2.52	-0.36955	-0.21601	-0.24176	-0.23222
2.52667	-0.36907	-0.21315	-0.23746	-0.22984
2.53333	-0.36621	-0.20933	-0.2327	-0.22745
2.54	-0.36049	-0.20552	-0.22936	-0.22459
2.54667	-0.35334	-0.20218	-0.22697	-0.22316
2.55333	-0.34523	-0.19932	-0.22459	-0.22221
2.56	-0.33712	-0.19741	-0.22221	-0.22221
2.56667	-0.32902	-0.19503	-0.21982	-0.22173
2.57333	-0.31996	-0.19264	-0.21791	-0.22125
2.58	-0.30994	-0.1893	-0.21601	-0.21935
2.58667	-0.29993	-0.18549	-0.21315	-0.21553
2.59333	-0.28992	-0.18072	-0.20981	-0.21029
2.6	-0.28038	-0.17595	-0.20599	-0.20456
2.60667	-0.27084	-0.17071	-0.20075	-0.19836
2.61333	-0.26274	-0.16356	-0.1936	-0.19264
2.62	-0.25558	-0.1564	-0.18597	-0.18692
2.62667	-0.24939	-0.14973	-0.17738	-0.1812
2.63333	-0.24414	-0.14305	-0.16832	-0.175
2.64	-0.2389	-0.13542	-0.16069	-0.16785
2.64667	-0.2327	-0.12732	-0.15354	-0.16022
2.65333	-0.22507	-0.11873	-0.14639	-0.15163
2.66	-0.2141	-0.10729	-0.13638	-0.14067
2.66667	-0.1936	-0.08965	-0.11921	-0.12398
2.67333	-0.15306	-0.0596	-0.08678	-0.09441
2.68	-0.08154	-0.00763	-0.02813	-0.04148
2.68667	0.03099	0.07868	0.06866	0.04625
2.69333	0.19026	0.2079	0.21029	0.17786
2.7	0.39244	0.38052	0.39434	0.35381
2.70667	0.62323	0.58937	0.61035	0.56505
2.71333	0.86117	0.81825	0.84162	0.79441
2.72	1.08385	1.0457	1.06668	1.02139
2.72667	1.27268	1.24884	1.2641	1.22309
2.73333	1.41621	1.41048	1.41716	1.38474
2.74	1.513	1.52302	1.51968	1.49775
2.74667	1.56879	1.58787	1.57547	1.56355
2.75333	1.59407	1.61362	1.59407	1.58882
2.76	1.59931	1.60933	1.58453	1.58358
2.76667	1.59216	1.58405	1.5564	1.5583
2.77333	1.57833	1.54638	1.51587	1.52016
2.78	1.56116	1.50204	1.46961	1.47533
2.78667	1.54161	1.45388	1.4205	1.42622
2.79333	1.5049	1.40476	1.37091	1.37615
2.8	1.37997	1.35565	1.32084	1.32751
2.80667	1.00565	1.30701	1.27172	1.28078
2.81333	0.19169	1.26123	1.22547	1.23549
2.82	-1.02568	1.21975	1.18542	1.19257
2.82667	-2.32124	1.18446	1.15204	1.15442
2.83333	-3.32212	1.15728	1.12963	1.12581
2.84	-3.85809	1.14489	1.12391	1.11294
2.84667	-3.90768	1.15585	1.14441	1.12295
2.85333	-3.42321	1.19781	1.19686	1.16348
2.86	-2.50006	1.25933	1.25551	1.22738
2.86667	-1.48106	1.26553	1.21689	1.2517
2.87333	-0.72861	1.03188	0.86546	1.07288
2.88	-0.34523	0.28658	-0.0515	0.44298
2.88667	-0.19217	-1.0519	-1.49918	-0.72908
2.89333	-0.12922	-2.6598	-3.07178	-2.16293
2.9	-0.09727	-4.0369	-4.28915	-3.40891
2.90667	-0.07772	-4.85229	-4.91428	-4.16088
2.91333	-0.06437	-5.04971	-4.91905	-4.36592
2.92	-0.05436	-4.57191	-4.24194	-3.97491
2.92667	-0.04768	-3.45993	-3.01552	-3.01075
2.93333	-0.04339	-2.08426	-1.67561	-1.79529
2.94	-0.04053	-0.94557	-0.68617	-0.77963
2.94667	-0.0391	-0.30422	-0.18597	-0.21076
2.95333	-0.03862	-0.03815	0.00668	0.01621
2.96	-0.0391	0.0596	0.07629	0.09298
2.96667	-0.04053	0.103	0.10967	0.12398
2.97333	-0.04148	0.12875	0.13065	0.1421
2.98	-0.04292	0.14639	0.14591	0.15497
2.98667	-0.04435	0.15926	0.15783	0.16499
2.99333	-0.04625	0.16737	0.16594	0.17357
3	-0.04721	0.17309	0.17118	0.18215
3.00667	-0.04816	0.17691	0.175	0.19169
3.01333	-0.04911	0.18072	0.17738	0.20218
3.02	-0.04911	0.18311	0.17834	0.21315
3.02667	-0.04864	0.18501	0.17834	0.22459
3.03333	-0.04816	0.1874	0.17881	0.23603
3.04	-0.04816	0.19026	0.17881	0.24748
3.04667	-0.04768	0.19312	0.17881	0.25749
3.05333	-0.04768	0.19598	0.17881	0.26655
3.06	-0.04816	0.19836	0.17929	0.27418
3.06667	-0.04911	0.20027	0.17929	0.27847
3.07333	-0.05054	0.20123	0.17977	0.2799
3.08	-0.05245	0.20123	0.17929	0.27752
3.08667	-0.05388	0.20027	0.17786	0.27227
3.09333	-0.05484	0.19884	0.17548	0.2656
3.1	-0.05484	0.19741	0.17262	0.25797
3.10667	-0.05436	0.19598	0.17071	0.25129
3.11333	-0.05341	0.19455	0.1688	0.24557
3.12	-0.05198	0.1936	0.16785	0.24128
3.12667	-0.05102	0.19312	0.1688	0.23746
3.13333	-0.05054	0.19264	0.17071	0.23365
3.14	-0.05102	0.19312	0.17262	0.23127
3.14667	-0.05102	0.19455	0.175	0.22888
3.15333	-0.05007	0.19598	0.17738	0.22554
3.16	-0.04959	0.19693	0.17977	0.22173
3.16667	-0.04959	0.19789	0.1812	0.21791
3.17333	-0.04959	0.19884	0.18215	0.21458
3.18	-0.04911	0.19979	0.18311	0.21076
3.18667	-0.04864	0.19932	0.18311	0.20695
3.19333	-0.04864	0.19932	0.18358	0.20361
3.2	-0.04911	0.19979	0.18501	0.20075
3.20667	-0.04959	0.20075	0.18644	0.19836
3.21333	-0.04911	0.2017	0.18835	0.1955
3.22	-0.04959	0.20361	0.18978	0.19312
3.22667	-0.05007	0.2079	0.19073	0.19073
3.23333	-0.05054	0.21648	0.19121	0.18883
3.24	-0.05007	0.23079	0.19169	0.18692
3.24667	-0.05007	0.25511	0.19169	0.18501
3.25333	-0.05007	0.29087	0.19169	0.18358
3.26	-0.04911	0.33998	0.19121	0.18263
3.26667	-0.04768	0.40054	0.19169	0.18215
3.27333	-0.04625	0.46682	0.19217	0.18167
3.28	-0.0453	0.53263	0.19264	0.18215
3.28667	-0.04339	0.58794	0.19264	0.18358
3.29333	-0.04196	0.62466	0.19312	0.18597
3.3	-0.04101	0.63848	0.19455	0.18978
3.30667	-0.04053	0.62752	0.1955	0.19503
3.31333	-0.04005	0.59509	0.19646	0.20027
3.32	-0.04053	0.54741	0.19741	0.20647
3.32667	-0.04148	0.49257	0.19836	0.21315
3.33333	-0.04244	0.43631	0.19932	0.21982
3.34	-0.04196	0.38385	0.20075	0.22602
3.34667	-0.04005	0.33951	0.20218	0.23222
3.35333	-0.03862	0.30375	0.20409	0.2389
3.36	-0.03719	0.27657	0.20552	0.24509
3.36667	-0.03576	0.25654	0.2079	0.24939
3.37333	-0.03481	0.24223	0.21029	0.25225
3.38	-0.03576	0.23317	0.21315	0.25272
3.38667	-0.03767	0.2284	0.21648	0.25177
3.39333	-0.03958	0.22602	0.2203	0.24986
3.4	-0.04101	0.22745	0.22602	0.24652
3.40667	-0.04148	0.23222	0.23127	0.24271
3.41333	-0.04101	0.23937	0.23603	0.2389
3.42	-0.03958	0.24939	0.24033	0.23603
3.42667	-0.03815	0.26178	0.24462	0.23413
3.43333	-0.03767	0.27514	0.24986	0.23222
3.44	-0.03862	0.28658	0.25511	0.23079
3.44667	-0.04005	0.29564	0.25988	0.22984
3.45333	-0.04101	0.30184	0.26464	0.22984
3.46	-0.04292	0.3047	0.26894	0.23031
3.46667	-0.04435	0.30327	0.27132	0.23127
3.47333	-0.04435	0.29755	0.2718	0.23222
3.48	-0.04387	0.28944	0.27037	0.23317
3.48667	-0.04339	0.2799	0.26751	0.23365
3.49333	-0.04387	0.26894	0.26417	0.23317
3.5	-0.04387	0.25749	0.25988	0.23174
3.50667	-0.04339	0.247	0.25606	0.22984
3.51333	-0.04387	0.23842	0.25225	0.22745
3.52	-0.04482	0.23127	0.24986	0.22602
3.52667	-0.04578	0.22507	0.24796	0.22554
3.53333	-0.04578	0.22078	0.247	0.22602
3.54	-0.04578	0.21791	0.24843	0.2265
3.54667	-0.04625	0.21553	0.25225	0.22793
3.55333	-0.04578	0.2141	0.25702	0.22984
3.56	-0.0453	0.21267	0.26226	0.23174
3.56667	-0.04482	0.21172	0.26655	0.23317
3.57333	-0.04482	0.21172	0.27084	0.23365
3.58	-0.0453	0.21124	0.27466	0.23365
3.58667	-0.04578	0.21172	0.27847	0.23413
3.59333	-0.04578	0.21267	0.28229	0.23413
3.6	-0.0453	0.21315	0.28753	0.2346
3.60667	-0.0453	0.21362	0.29278	0.23413
3.61333	-0.0453	0.2141	0.29898	0.23413
3.62	-0.0453	0.2141	0.30518	0.23365
3.62667	-0.04578	0.21315	0.30947	0.23365
3.63333	-0.04625	0.21219	0.31185	0.23365
3.64	-0.04625	0.21172	0.31233	0.23174
3.64667	-0.04578	0.21219	0.31328	0.22936
3.65333	-0.04482	0.21315	0.31376	0.22697
3.66	-0.04435	0.21458	0.31281	0.22411
3.66667	-0.04435	0.21601	0.3109	0.22173
3.67333	-0.04482	0.21696	0.30804	0.21839
3.68	-0.04482	0.21648	0.30422	0.21553
3.68667	-0.04435	0.21553	0.29945	0.21267
3.69333	-0.04435	0.2141	0.29325	0.21029
3.7	-0.04482	0.21362	0.28753	0.20838
3.70667	-0.0453	0.2141	0.28133	0.20599
3.71333	-0.0453	0.21553	0.27561	0.20409
3.72	-0.04482	0.21696	0.26941	0.20313
3.72667	-0.0453	0.21791	0.26321	0.20266
3.73333	-0.04578	0.21839	0.25749	0.20266
3.74	-0.04578	0.21744	0.25225	0.20218
3.74667	-0.04482	0.21648	0.24652	0.2017
3.75333	-0.04482	0.21601	0.2408	0.20123
3.76	-0.0453	0.21601	0.23508	0.19979
3.76667	-0.04625	0.21648	0.22984	0.19836
3.77333	-0.04673	0.21696	0.22507	0.19646
3.78	-0.04673	0.21696	0.22078	0.19503
3.78667	-0.04721	0.21601	0.21744	0.1936
3.79333	-0.04673	0.2141	0.21458	0.19217
3.8	-0.04625	0.21219	0.21219	0.19026
3.80667	-0.04578	0.20981	0.21076	0.18835
3.81333	-0.04625	0.20885	0.20981	0.18692
3.82	-0.04721	0.20838	0.20838	0.18549
3.82667	-0.04816	0.20695	0.20742	0.18454
3.83333	-0.05007	0.20456	0.20695	0.18358
3.84	-0.05245	0.20218	0.20647	0.18311
3.84667	-0.05436	0.19979	0.20695	0.18406
3.85333	-0.05579	0.19741	0.20742	0.18454
3.86	-0.05627	0.1955	0.20885	0.18549
3.86667	-0.05627	0.19455	0.21029	0.18644
3.87333	-0.05531	0.19455	0.21219	0.18692
3.88	-0.05388	0.19407	0.21362	0.18692
3.88667	-0.05245	0.1936	0.21505	0.18549
3.89333	-0.05102	0.19217	0.21553	0.18406
3.9	-0.05007	0.19073	0.21553	0.18215
3.90667	-0.04911	0.1893	0.21505	0.18024
3.91333	-0.04864	0.18883	0.2141	0.17929
3.92	-0.04816	0.18883	0.21219	0.17881
3.92667	-0.04768	0.18978	0.20933	0.17881
3.93333	-0.04673	0.19121	0.20647	0.17977
3.94	-0.04625	0.19312	0.20361	0.1812
3.94667	-0.0453	0.19503	0.20075	0.18311
3.95333	-0.0453	0.19598	0.19836	0.18358
3.96	-0.04578	0.19693	0.19598	0.18406
3.96667	-0.04673	0.19741	0.19407	0.18454
3.97333	-0.04768	0.19741	0.19264	0.18549
3.98	-0.04911	0.19789	0.19073	0.18644
3.98667	-0.05054	0.19884	0.18883	0.18644
3.99333	-0.0515	0.20027	0.18692	0.18644
4	-0.05245	0.20218	0.18597	0.18644
4.00667	-0.05341	0.20456	0.18549	0.18597
4.01333	-0.05388	0.20742	0.18454	0.18501
4.02	-0.05484	0.21029	0.18406	0.18406
4.02667	-0.05579	0.21362	0.18311	0.18311
4.03333	-0.05579	0.21744	0.18215	0.18311
4.04	-0.05484	0.22125	0.18072	0.18311
4.04667	-0.05293	0.22554	0.17929	0.18358
4.05333	-0.0515	0.22984	0.17834	0.18454
4.06	-0.04959	0.23365	0.17786	0.18549
4.06667	-0.04816	0.23746	0.17786	0.18644
4.07333	-0.04625	0.24128	0.17881	0.1874
4.08	-0.0453	0.24557	0.17977	0.18787
4.08667	-0.04387	0.24986	0.18167	0.18835
4.09333	-0.04292	0.25463	0.18358	0.18835
4.1	-0.04196	0.25988	0.18692	0.18883
4.10667	-0.04101	0.2656	0.19264	0.19026
4.11333	-0.04101	0.2718	0.19884	0.19264
4.12	-0.04148	0.278	0.20552	0.19646
4.12667	-0.04244	0.28324	0.21219	0.20075
4.13333	-0.04292	0.28753	0.21791	0.20504
4.14	-0.04339	0.29182	0.22268	0.20885
4.14667	-0.04387	0.29469	0.22602	0.21124
4.15333	-0.04578	0.29469	0.2284	0.21267
4.16	-0.04768	0.29182	0.22984	0.21362
4.16667	-0.04959	0.28753	0.23031	0.21267
4.17333	-0.05198	0.28181	0.22984	0.21029
4.18	-0.05484	0.2737	0.22793	0.20742
4.18667	-0.05674	0.26464	0.22507	0.20409
4.19333	-0.0577	0.25654	0.22173	0.19979
4.2	-0.05865	0.24986	0.21887	0.19455
4.20667	-0.0596	0.24366	0.21648	0.1893
4.21333	-0.06008	0.23746	0.21505	0.18644
4.22	-0.06151	0.23222	0.2141	0.18454
4.22667	-0.06247	0.22745	0.21315	0.18358
4.23333	-0.0639	0.22316	0.21219	0.18311
4.24	-0.06485	0.21791	0.21124	0.18406
4.24667	-0.06533	0.21362	0.21029	0.18454
4.25333	-0.0658	0.20933	0.20981	0.18501
4.26	-0.06628	0.20599	0.20933	0.18454
4.26667	-0.06676	0.20361	0.20885	0.18454
4.27333	-0.06723	0.2017	0.20838	0.18406
4.28	-0.06723	0.20123	0.20742	0.18358
4.28667	-0.06676	0.20123	0.20647	0.18311
4.29333	-0.06676	0.2017	0.20599	0.18263
4.3	-0.06723	0.20266	0.20695	0.18215
4.30667	-0.06676	0.20409	0.2079	0.18167
4.31333	-0.0658	0.20504	0.21029	0.18167
4.32	-0.06533	0.20647	0.21267	0.18263
4.32667	-0.06437	0.20742	0.21458	0.18311
4.33333	-0.06342	0.20838	0.21648	0.18358
4.34	-0.06199	0.20933	0.21839	0.18358
4.34667	-0.06104	0.21029	0.2203	0.18454
4.35333	-0.06104	0.21029	0.22125	0.18549
4.36	-0.06104	0.21076	0.22221	0.18597
4.36667	-0.06151	0.21172	0.22316	0.18597
4.37333	-0.06247	0.21267	0.22316	0.1874
4.38	-0.06294	0.21362	0.22316	0.18883
4.38667	-0.06342	0.21505	0.22173	0.19026
4.39333	-0.0639	0.21553	0.2203	0.19169
4.4	-0.06437	0.21505	0.21887	0.19407
4.40667	-0.06485	0.2141	0.21744	0.19646
4.41333	-0.06533	0.21315	0.21553	0.19789
4.42	-0.06533	0.21172	0.21315	0.19836
4.42667	-0.0658	0.20981	0.21029	0.19789
4.43333	-0.06533	0.20885	0.2079	0.19693
4.44	-0.06485	0.20838	0.20599	0.19646
4.44667	-0.06485	0.2079	0.20409	0.19646
4.45333	-0.06437	0.20742	0.20266	0.19741
4.46	-0.06247	0.20647	0.2017	0.19979
4.46667	-0.06104	0.20504	0.2017	0.20361
4.47333	-0.06056	0.20361	0.20218	0.2079
4.48	-0.06104	0.20218	0.20266	0.21076
4.48667	-0.06056	0.20123	0.20361	0.21219
4.49333	-0.06056	0.20075	0.20504	0.21315
4.5	-0.06151	0.20123	0.20742	0.2141
4.50667	-0.06294	0.20218	0.21076	0.21458
4.51333	-0.0639	0.20361	0.21458	0.21601
4.52	-0.0639	0.20456	0.21935	0.21839
4.52667	-0.06437	0.20456	0.22411	0.22125
4.53333	-0.06533	0.20409	0.22888	0.22316
4.54	-0.0658	0.20361	0.23365	0.22459
4.54667	-0.06628	0.20266	0.23746	0.22459
4.55333	-0.06723	0.2017	0.2408	0.22459
4.56	-0.06723	0.20027	0.24271	0.22316
4.56667	-0.06723	0.19932	0.24366	0.22316
4.57333	-0.06723	0.19836	0.24319	0.22316
4.58	-0.06723	0.19741	0.24223	0.22364
4.58667	-0.06723	0.19693	0.23985	0.22364
4.59333	-0.06723	0.19598	0.23651	0.22411
4.6	-0.06723	0.19455	0.23317	0.22411
4.60667	-0.06819	0.19455	0.22936	0.22411
4.61333	-0.06819	0.19503	0.22507	0.22364
4.62	-0.06723	0.1955	0.21982	0.22316
4.62667	-0.06676	0.19598	0.2141	0.22268
4.63333	-0.0658	0.19693	0.20885	0.22221
4.64	-0.06533	0.19789	0.20361	0.22173
4.64667	-0.06437	0.19789	0.19979	0.22125
4.65333	-0.0639	0.19836	0.19741	0.21982
4.66	-0.0639	0.19932	0.19598	0.21887
4.66667	-0.06437	0.20075	0.19455	0.21744
4.67333	-0.06485	0.2017	0.1936	0.21601
4.68	-0.06437	0.20218	0.19217	0.21362
4.68667	-0.06533	0.20218	0.18978	0.21172
4.69333	-0.06723	0.2017	0.1874	0.21029
4.7	-0.06819	0.20027	0.18597	0.20885
4.70667	-0.06914	0.19884	0.18454	0.20838
4.71333	-0.06962	0.19884	0.18406	0.2079
4.72	-0.07057	0.19979	0.18406	0.20695
4.72667	-0.07057	0.20075	0.18454	0.20552
4.73333	-0.06914	0.20075	0.18549	0.20361
4.74	-0.06819	0.20123	0.18644	0.20218
4.74667	-0.06819	0.20123	0.1874	0.19979
4.75333	-0.06771	0.20075	0.18835	0.19741
4.76	-0.06771	0.19979	0.18978	0.1955
4.76667	-0.06819	0.19932	0.19073	0.1955
4.77333	-0.06914	0.19932	0.19217	0.1955
4.78	-0.0701	0.19932	0.1936	0.1955
4.78667	-0.07153	0.19932	0.19503	0.19503
4.79333	-0.07296	0.19884	0.19646	0.19455
4.8	-0.07391	0.19884	0.19741	0.19407
4.80667	-0.07439	0.19836	0.19789	0.1936
4.81333	-0.07391	0.19836	0.19836	0.19264
4.82	-0.07296	0.19884	0.19884	0.19169
4.82667	-0.072	0.19932	0.19979	0.19121
4.83333	-0.07105	0.20027	0.20027	0.19073
4.84	-0.06962	0.20123	0.20075	0.19073
4.84667	-0.06914	0.20218	0.2017	0.19026
4.85333	-0.06914	0.20266	0.20266	0.18978
4.86	-0.0701	0.20266	0.20266	0.18978
4.86667	-0.07057	0.20218	0.20218	0.18978
4.87333	-0.07057	0.20218	0.20218	0.19026
4.88	-0.0701	0.20361	0.20266	0.18978
4.88667	-0.06962	0.20504	0.20266	0.18978
4.89333	-0.06866	0.20695	0.20266	0.18883
4.9	-0.06866	0.20838	0.20266	0.1874
4.90667	-0.06819	0.21029	0.20266	0.18501
4.91333	-0.06819	0.21124	0.20313	0.18311
4.92	-0.06866	0.21172	0.20361	0.18263
4.92667	-0.06962	0.21219	0.20361	0.18263
4.93333	-0.07057	0.21315	0.20409	0.18311
4.94	-0.07105	0.21362	0.20409	0.18454
4.94667	-0.07153	0.2141	0.20409	0.18644
4.95333	-0.07296	0.21458	0.20456	0.18787
4.96	-0.07439	0.21505	0.20504	0.1893
4.96667	-0.07534	0.21553	0.20599	0.19073
4.97333	-0.07582	0.21601	0.20838	0.19169
4.98	-0.07629	0.21744	0.21172	0.19312
4.98667	-0.07725	0.21982	0.21601	0.19598
4.99333	-0.07772	0.22078	0.2203	0.19836
5	-0.07772	0.22125	0.22459	0.20027
5.00667	-0.07725	0.22078	0.22888	0.2017
5.01333	-0.07725	0.21982	0.2327	0.20361
5.02	-0.07725	0.21791	0.23603	0.20647
5.02667	-0.07629	0.21505	0.23794	0.20981
5.03333	-0.07486	0.21124	0.23985	0.21267
5.04	-0.07439	0.20885	0.24319	0.21601
5.04667	-0.07391	0.20742	0.247	0.21935
5.05333	-0.07296	0.20695	0.25177	0.22268
5.06	-0.07248	0.20695	0.25702	0.22507
5.06667	-0.072	0.2079	0.26274	0.22697
5.07333	-0.07153	0.20933	0.26751	0.22936
5.08	-0.07105	0.21076	0.27084	0.23174
5.08667	-0.07248	0.21076	0.27323	0.2346
5.09333	-0.07343	0.20981	0.27418	0.23556
5.1	-0.07439	0.20838	0.27514	0.23603
5.10667	-0.07439	0.20742	0.27657	0.23603
5.11333	-0.07439	0.20599	0.278	0.23603
5.12	-0.07439	0.20456	0.2799	0.23556
5.12667	-0.07391	0.20313	0.28133	0.23413
5.13333	-0.07391	0.20123	0.28276	0.2327
5.14	-0.07439	0.20027	0.28324	0.23174
5.14667	-0.07534	0.19979	0.28324	0.22984
5.15333	-0.07629	0.19979	0.28324	0.22745
5.16	-0.07772	0.19884	0.28276	0.22459
5.16667	-0.0782	0.19884	0.28324	0.22125
5.17333	-0.07868	0.19979	0.28372	0.21887
5.18	-0.0782	0.2017	0.28324	0.21648
5.18667	-0.07725	0.20218	0.28276	0.2141
5.19333	-0.07677	0.20218	0.28229	0.21219
5.2	-0.07582	0.20218	0.28229	0.21076
5.20667	-0.07534	0.2017	0.28181	0.20981
5.21333	-0.07486	0.20218	0.28038	0.20742
5.22	-0.07439	0.2017	0.278	0.20504
5.22667	-0.07343	0.20075	0.27466	0.20218
5.23333	-0.07296	0.19979	0.26989	0.19932
5.24	-0.07248	0.19884	0.26464	0.19693
5.24667	-0.07248	0.19884	0.2594	0.19503
5.25333	-0.072	0.19884	0.25511	0.19407
5.26	-0.07248	0.19932	0.25225	0.19407
5.26667	-0.07343	0.20027	0.25034	0.19407
5.27333	-0.07343	0.2017	0.24939	0.19455
5.28	-0.07296	0.20266	0.24796	0.19455
5.28667	-0.07248	0.20266	0.24557	0.19455
5.29333	-0.072	0.20218	0.24271	0.19407
5.3	-0.07057	0.2017	0.23937	0.19312
5.30667	-0.06962	0.2017	0.23603	0.19073
5.31333	-0.06962	0.20266	0.23317	0.1874
5.32	-0.07057	0.20361	0.23031	0.18406
5.32667	-0.07057	0.20504	0.22793	0.1812
5.33333	-0.0701	0.20647	0.22554	0.17881
5.34	-0.06914	0.20742	0.22364	0.17786
5.34667	-0.06866	0.2079	0.22078	0.17738
5.35333	-0.06866	0.20838	0.21839	0.17786
5.36	-0.06771	0.20838	0.21648	0.17929
5.36667	-0.06771	0.2079	0.21458	0.18024
5.37333	-0.06819	0.20695	0.21315	0.18024
5.38	-0.06914	0.20695	0.21219	0.17977
5.38667	-0.0701	0.20695	0.21076	0.17929
5.39333	-0.07105	0.20695	0.20933	0.17881
5.4	-0.07153	0.20695	0.20742	0.17834
5.40667	-0.072	0.20647	0.20599	0.17834
5.41333	-0.07343	0.20599	0.20504	0.17929
5.42	-0.07534	0.20456	0.20456	0.18072
5.42667	-0.07629	0.20361	0.20361	0.18311
5.43333	-0.07725	0.20361	0.20361	0.18358
5.44	-0.0782	0.20361	0.20409	0.18358
5.44667	-0.07868	0.20361	0.20409	0.18358
5.45333	-0.0782	0.20361	0.20361	0.18311
5.46	-0.07772	0.20409	0.20361	0.18311
5.46667	-0.07725	0.20456	0.20552	0.18358
5.47333	-0.07677	0.20409	0.20695	0.18406
5.48	-0.07582	0.20313	0.20742	0.18501
5.48667	-0.07486	0.20266	0.20742	0.18549
5.49333	-0.07439	0.20218	0.20695	0.18549
5.5	-0.07343	0.20123	0.20456	0.18501
5.50667	-0.07248	0.20027	0.20123	0.18406
5.51333	-0.07248	0.19884	0.19836	0.18454
5.52	-0.07248	0.19789	0.19598	0.18501
5.52667	-0.07296	0.19693	0.19407	0.18597
5.53333	-0.07248	0.19646	0.19312	0.18644
5.54	-0.072	0.19598	0.1936	0.18644
5.54667	-0.07057	0.1955	0.19503	0.18644
5.55333	-0.06962	0.19598	0.19646	0.18597
5.56	-0.06914	0.19741	0.19693	0.18454
5.56667	-0.06962	0.19836	0.19646	0.18358
5.57333	-0.07057	0.19836	0.19646	0.18311
5.58	-0.07153	0.19789	0.1955	0.18311
5.58667	-0.072	0.19741	0.1936	0.18358
5.59333	-0.07248	0.19693	0.19217	0.18454
5.6	-0.07296	0.19598	0.19121	0.18597
5.60667	-0.07343	0.19455	0.19073	0.18787
5.61333	-0.07391	0.19455	0.18883	0.1893
5.62	-0.07534	0.19503	0.18692	0.19026
5.62667	-0.07725	0.19598	0.18501	0.19026
5.63333	-0.07868	0.1955	0.18311	0.18978
5.64	-0.07915	0.19503	0.1812	0.18883
5.64667	-0.0782	0.19455	0.17977	0.18835
5.65333	-0.0782	0.1936	0.17977	0.18883
5.66	-0.0782	0.19264	0.1812	0.18978
5.66667	-0.07725	0.19169	0.18167	0.19121
5.67333	-0.07677	0.19169	0.18215	0.19312
5.68	-0.07725	0.19264	0.18263	0.1955
5.68667	-0.0782	0.19407	0.18263	0.19741
5.69333	-0.07725	0.19503	0.18215	0.19884
5.7	-0.07582	0.1955	0.1812	0.19979
5.70667	-0.07486	0.19646	0.1812	0.20075
5.71333	-0.07486	0.19693	0.18072	0.2017
5.72	-0.07486	0.19693	0.17977	0.20218
5.72667	-0.07486	0.19646	0.17977	0.20266
5.73333	-0.07486	0.19598	0.18024	0.20313
5.74	-0.07486	0.1955	0.18072	0.20456
5.74667	-0.07439	0.1955	0.18024	0.20647
5.75333	-0.07439	0.19598	0.17929	0.20838
5.76	-0.07439	0.19598	0.17881	0.20981
5.76667	-0.07391	0.1955	0.17834	0.21124
5.77333	-0.07343	0.19503	0.17786	0.21219
5.78	-0.07296	0.1955	0.17786	0.21315
5.78667	-0.07343	0.19503	0.17834	0.21267
5.79333	-0.07343	0.1936	0.17977	0.21219
5.8	-0.07343	0.19217	0.18072	0.21124
5.80667	-0.07439	0.19169	0.1812	0.21076
5.81333	-0.07629	0.19169	0.18167	0.21029
5.82	-0.07868	0.19121	0.18215	0.21029
5.82667	-0.08011	0.19073	0.18311	0.21029
5.83333	-0.08059	0.19121	0.18406	0.21076
5.84	-0.08059	0.19217	0.18454	0.21172
5.84667	-0.07868	0.19264	0.18454	0.21219
5.85333	-0.07629	0.19264	0.18358	0.21267
5.86	-0.07439	0.19217	0.18215	0.21267
5.86667	-0.07248	0.19121	0.18072	0.21267
5.87333	-0.07105	0.19026	0.17929	0.21219
5.88	-0.0701	0.18978	0.17738	0.21124
5.88667	-0.06962	0.18978	0.17643	0.21076
5.89333	-0.06962	0.18978	0.17548	0.21076
5.9	-0.06962	0.18978	0.17548	0.21124
5.90667	-0.0701	0.19026	0.17548	0.21172
5.91333	-0.07057	0.18978	0.17643	0.21267
5.92	-0.07153	0.1893	0.17738	0.21315
5.92667	-0.07296	0.18883	0.17929	0.21267
5.93333	-0.07391	0.1893	0.1812	0.21124
5.94	-0.07486	0.19026	0.18215	0.20981
5.94667	-0.07486	0.19121	0.18215	0.20838
5.95333	-0.07486	0.19264	0.18167	0.2079
5.96	-0.07391	0.19312	0.18167	0.2079
5.96667	-0.07248	0.19407	0.1812	0.20838
5.97333	-0.07105	0.19455	0.18072	0.20885
5.98	-0.06914	0.1955	0.17977	0.20838
5.98667	-0.06819	0.19598	0.17929	0.20742
5.99333	-0.06866	0.19598	0.17977	0.20647
6	-0.0701	0.19646	0.18024	0.20599
6.00667	-0.07105	0.19598	0.18072	0.20504
6.01333	-0.07248	0.1955	0.18024	0.20456
6.02	-0.07439	0.19455	0.18024	0.20456
6.02667	-0.07582	0.19407	0.18072	0.20504
6.03333	-0.07677	0.1936	0.1812	0.20552
6.04	-0.07725	0.19312	0.18072	0.20552
6.04667	-0.07677	0.19312	0.18072	0.20599
6.05333	-0.07582	0.19503	0.1812	0.20695
6.06	-0.07534	0.19693	0.1812	0.2079
6.06667	-0.07486	0.19932	0.1812	0.20885
6.07333	-0.07439	0.20123	0.18215	0.20933
6.08	-0.07439	0.20313	0.18311	0.20933
6.08667	-0.07629	0.20456	0.18454	0.2079
6.09333	-0.07868	0.20456	0.18644	0.20695
6.1	-0.08059	0.20313	0.18787	0.20599
6.10667	-0.08202	0.2017	0.18883	0.20504
6.11333	-0.08297	0.20123	0.1893	0.20504
6.12	-0.08297	0.20123	0.18883	0.20504
6.12667	-0.08249	0.20027	0.18883	0.20552
6.13333	-0.08154	0.19932	0.18787	0.20599
6.14	-0.08059	0.19884	0.18692	0.20599
6.14667	-0.07963	0.19836	0.18644	0.20552
6.15333	-0.07915	0.19789	0.18597	0.20456
6.16	-0.07868	0.19741	0.18597	0.20361
6.16667	-0.0782	0.19741	0.18597	0.20409
6.17333	-0.07868	0.19836	0.18549	0.20409
6.18	-0.07915	0.19932	0.18454	0.20456
6.18667	-0.07915	0.19932	0.18406	0.20599
6.19333	-0.0782	0.19932	0.18406	0.20695
6.2	-0.07772	0.19836	0.18358	0.2079
6.20667	-0.07629	0.19741	0.18311	0.20742
6.21333	-0.07534	0.19646	0.18263	0.20742
6.22	-0.07439	0.19503	0.18311	0.20695
6.22667	-0.07439	0.1936	0.18311	0.20552
6.23333	-0.07534	0.19264	0.18215	0.20456
6.24	-0.07629	0.19217	0.18167	0.20456
6.24667	-0.07725	0.19217	0.1812	0.20552
6.25333	-0.07725	0.19217	0.18215	0.20647
6.26	-0.07725	0.19217	0.18311	0.20647
6.26667	-0.07725	0.19264	0.18406	0.20647
6.27333	-0.07677	0.19264	0.18549	0.20647
6.28	-0.07629	0.19264	0.18787	0.20599
6.28667	-0.07677	0.1936	0.18978	0.20552
6.29333	-0.0782	0.19455	0.19073	0.20456
6.3	-0.0782	0.19598	0.19217	0.20409
6.30667	-0.07725	0.19789	0.1936	0.20361
6.31333	-0.07629	0.20027	0.19455	0.20313
6.32	-0.07582	0.20218	0.19503	0.2017
6.32667	-0.07486	0.20266	0.19598	0.20123
6.33333	-0.07343	0.2017	0.19693	0.20123
6.34	-0.07248	0.20027	0.19741	0.20266
6.34667	-0.07296	0.19979	0.19646	0.20409
6.35333	-0.07439	0.19884	0.19598	0.20552
6.36	-0.07582	0.19836	0.1955	0.20647
6.36667	-0.07677	0.19884	0.19455	0.20742
6.37333	-0.07772	0.19979	0.1936	0.2079
6.38	-0.0782	0.20075	0.19312	0.20695
6.38667	-0.07772	0.20123	0.19264	0.20552
6.39333	-0.07677	0.2017	0.19169	0.20504
6.4	-0.07629	0.20218	0.19073	0.20504
6.40667	-0.07677	0.20218	0.18978	0.20456
6.41333	-0.07772	0.20266	0.18883	0.20409
6.42	-0.07915	0.20409	0.1874	0.20361
6.42667	-0.08106	0.20552	0.18644	0.20361
6.43333	-0.08154	0.20647	0.18597	0.20313
6.44	-0.08154	0.20695	0.18597	0.20313
6.44667	-0.08106	0.2079	0.18549	0.20218
6.45333	-0.08011	0.20885	0.18597	0.20123
6.46	-0.07915	0.20933	0.18644	0.20027
6.46667	-0.07868	0.20838	0.1874	0.19884
6.47333	-0.07868	0.20742	0.1874	0.19789
6.48	-0.07915	0.20647	0.1874	0.19646
6.48667	-0.08011	0.20504	0.18644	0.19503
6.49333	-0.08106	0.20313	0.18501	0.19407
6.5	-0.08249	0.20075	0.18263	0.1936
6.50667	-0.08392	0.19884	0.17977	0.1936
6.51333	-0.08535	0.19646	0.17738	0.19217
6.52	-0.08726	0.19407	0.17548	0.18978
6.52667	-0.08965	0.19169	0.17405	0.1874
6.53333	-0.09298	0.1893	0.17262	0.18454
6.54	-0.0968	0.1874	0.17166	0.1812
6.54667	-0.10157	0.18501	0.1688	0.17691
6.55333	-0.10633	0.18263	0.16594	0.17262
6.56	-0.1111	0.18024	0.16212	0.16928
6.56667	-0.11539	0.17738	0.15783	0.16689
6.57333	-0.12016	0.17405	0.15259	0.16403
6.58	-0.12493	0.17023	0.14782	0.16117
6.58667	-0.13065	0.16642	0.144	0.15783
6.59333	-0.13733	0.1626	0.14067	0.15497
6.6	-0.14448	0.15831	0.13685	0.15068
6.60667	-0.15116	0.15354	0.13256	0.14591
6.61333	-0.15736	0.14973	0.12827	0.14162
6.62	-0.16308	0.14544	0.12398	0.13733
6.62667	-0.16832	0.14162	0.11826	0.13304
6.63333	-0.17357	0.13733	0.11206	0.12875
6.64	-0.17881	0.13208	0.10538	0.12445
6.64667	-0.18406	0.12589	0.09918	0.12016
6.65333	-0.19073	0.11921	0.09298	0.11492
6.66	-0.19789	0.11301	0.08726	0.10872
6.66667	-0.20599	0.10633	0.08202	0.10204
6.67333	-0.21362	0.09966	0.07677	0.09584
6.68	-0.22078	0.09346	0.07105	0.08965
6.68667	-0.22793	0.08774	0.0658	0.08392
6.69333	-0.2346	0.08202	0.06056	0.07772
6.7	-0.23985	0.07725	0.05531	0.07343
6.70667	-0.24509	0.07248	0.05054	0.06962
6.71333	-0.25034	0.06819	0.04625	0.06628
6.72	-0.25558	0.06485	0.04244	0.06247
6.72667	-0.26131	0.06199	0.0391	0.05722
6.73333	-0.26655	0.05865	0.03529	0.0515
6.74	-0.2718	0.05341	0.03195	0.04435
6.74667	-0.27704	0.04721	0.02766	0.03719
6.75333	-0.28181	0.04148	0.02337	0.03004
6.76	-0.28563	0.03624	0.01907	0.02384
6.76667	-0.28896	0.03052	0.01431	0.0186
6.77333	-0.2923	0.02575	0.01049	0.01478
6.78	-0.29564	0.02146	0.00668	0.01097
6.78667	-0.29945	0.01812	0.00286	0.00763
6.79333	-0.30327	0.01478	-0.000953674	0.00429
6.8	-0.30756	0.01049	-0.00429	0.00143
6.80667	-0.31137	0.00572	-0.00763	-0.000953674
6.81333	-0.31471	0	-0.01097	-0.00381
6.82	-0.31757	-0.0062	-0.01574	-0.00668
6.82667	-0.32091	-0.01144	-0.0205	-0.01001
6.83333	-0.32425	-0.01574	-0.0248	-0.01335
6.84	-0.32663	-0.02003	-0.02861	-0.01669
6.84667	-0.32902	-0.02384	-0.0329	-0.0205
6.85333	-0.33188	-0.02766	-0.03672	-0.02384
6.86	-0.33474	-0.03242	-0.04053	-0.02718
6.86667	-0.33808	-0.03815	-0.04339	-0.03004
6.87333	-0.34189	-0.04435	-0.04578	-0.0329
6.88	-0.34666	-0.05054	-0.04864	-0.03624
6.88667	-0.35095	-0.05627	-0.0515	-0.04005
6.89333	-0.35477	-0.06199	-0.05341	-0.04482
6.9	-0.35906	-0.06628	-0.05436	-0.04911
6.90667	-0.3624	-0.0701	-0.05436	-0.05341
6.91333	-0.36526	-0.07391	-0.05388	-0.05817
6.92	-0.36716	-0.0782	-0.05341	-0.06199
6.92667	-0.37003	-0.08154	-0.05245	-0.06628
6.93333	-0.37384	-0.08488	-0.05102	-0.06962
6.94	-0.37718	-0.08726	-0.05007	-0.07248
6.94667	-0.38004	-0.0906	-0.04959	-0.07534
6.95333	-0.38338	-0.09441	-0.05007	-0.07772
6.96	-0.38671	-0.09823	-0.05054	-0.08011
6.96667	-0.3891	-0.10252	-0.05102	-0.08154
6.97333	-0.39053	-0.10633	-0.05198	-0.08297
6.98	-0.39101	-0.1092	-0.05198	-0.08392
6.98667	-0.39244	-0.11063	-0.05198	-0.08488
6.99333	-0.39339	-0.11158	-0.0515	-0.08678
7	-0.39387	-0.11063	-0.05007	-0.08821
7.00667	-0.39434	-0.1092	-0.04816	-0.08917
7.01333	-0.39434	-0.10729	-0.04673	-0.08965
7.02	-0.39387	-0.10538	-0.04482	-0.08965
7.02667	-0.39291	-0.10443	-0.04435	-0.08917
7.03333	-0.39148	-0.10395	-0.04387	-0.08869
7.04	-0.3891	-0.10347	-0.04482	-0.08726
7.04667	-0.38671	-0.103	-0.04578	-0.08678
7.05333	-0.38481	-0.10204	-0.04721	-0.08488
7.06	-0.38338	-0.10157	-0.04911	-0.08202
7.06667	-0.38338	-0.10061	-0.0515	-0.0782
7.07333	-0.3829	-0.10014	-0.05436	-0.07486
7.08	-0.38195	-0.09966	-0.05722	-0.07153
7.08667	-0.38099	-0.09966	-0.05913	-0.06771
7.09333	-0.38052	-0.10061	-0.06104	-0.06342
7.1	-0.37956	-0.10014	-0.06199	-0.06056
7.10667	-0.37766	-0.09966	-0.06294	-0.05865
7.11333	-0.37527	-0.09871	-0.06199	-0.05627
7.12	-0.37432	-0.09823	-0.06008	-0.05293
7.12667	-0.37384	-0.09775	-0.05865	-0.04911
7.13333	-0.37336	-0.0968	-0.05817	-0.04387
7.14	-0.37193	-0.09489	-0.0577	-0.03624
7.14667	-0.3705	-0.09346	-0.05627	-0.0248
7.15333	-0.36907	-0.09251	-0.05531	-0.00906
7.16	-0.36716	-0.09203	-0.05484	0.01049
7.16667	-0.3643	-0.09108	-0.05484	0.0329
7.17333	-0.36097	-0.09108	-0.05531	0.05865
7.18	-0.35858	-0.09155	-0.05531	0.08678
7.18667	-0.35715	-0.09346	-0.05484	0.11778
7.19333	-0.35715	-0.09489	-0.05341	0.1502
7.2	-0.35763	-0.09537	-0.0515	0.18072
7.20667	-0.35906	-0.09537	-0.04864	0.20695
7.21333	-0.36144	-0.09632	-0.04435	0.22459
7.22	-0.36335	-0.09727	-0.03862	0.23031
7.22667	-0.36526	-0.09775	-0.03052	0.22364
7.23333	-0.36573	-0.09823	-0.0186	0.20552
7.24	-0.36621	-0.09871	-0.00238	0.18024
7.24667	-0.36669	-0.09966	0.0205	0.15163
7.25333	-0.36764	-0.10014	0.04911	0.12541
7.26	-0.36812	-0.10157	0.08249	0.10586
7.26667	-0.36764	-0.103	0.11778	0.09584
7.27333	-0.36669	-0.10443	0.15259	0.0968
7.28	-0.36573	-0.1049	0.18406	0.10824
7.28667	-0.36383	-0.10443	0.20885	0.1297
7.29333	-0.3624	-0.10347	0.22602	0.15831
7.3	-0.36097	-0.10204	0.23603	0.19026
7.30667	-0.36049	-0.10014	0.23985	0.22125
7.31333	-0.36144	-0.09823	0.23937	0.247
7.32	-0.3624	-0.09632	0.23699	0.26512
7.32667	-0.36287	-0.09489	0.2346	0.27466
7.33333	-0.3624	-0.09346	0.23365	0.27752
7.34	-0.36001	-0.09203	0.23413	0.27752
7.34667	-0.35763	-0.08965	0.23699	0.27943
7.35333	-0.35429	-0.08535	0.24128	0.28706
7.36	-0.35095	-0.08106	0.24748	0.30708
7.36667	-0.34714	-0.07629	0.25415	0.34237
7.37333	-0.3438	-0.072	0.26083	0.39339
7.38	-0.34094	-0.06723	0.26655	0.45586
7.38667	-0.33951	-0.06104	0.27084	0.52214
7.39333	-0.33855	-0.05436	0.27227	0.58508
7.4	-0.3376	-0.04625	0.27084	0.63944
7.40667	-0.33712	-0.03672	0.26655	0.68426
7.41333	-0.33665	-0.02575	0.26035	0.72479
7.42	-0.33617	-0.01478	0.25272	0.77009
7.42667	-0.33522	-0.00572	0.24462	0.83685
7.43333	-0.33426	0.00143	0.2389	0.94128
7.44	-0.33331	0.00668	0.23699	1.09434
7.44667	-0.33188	0.01049	0.2408	1.29557
7.45333	-0.33045	0.0124	0.2532	1.53065
7.46	-0.32997	0.01383	0.278	1.77193
7.46667	-0.32949	0.01431	0.31519	1.98221
7.47333	-0.32902	0.01383	0.36526	2.12717
7.48	-0.32854	0.01192	0.42534	2.18582
7.48667	-0.32806	0.00954	0.49019	2.15769
7.49333	-0.32759	0.00715	0.55408	2.06137
7.5	-0.32663	0.00477	0.60892	1.92642
7.50667	-0.32568	0.00238	0.6485	1.78528
7.51333	-0.32425	0.000953674	0.66996	1.66178
7.52	-0.3233	0.000953674	0.67282	1.56736
7.52667	-0.32234	0.00381	0.65899	1.50442
7.53333	-0.32091	0.01192	0.63276	1.4739
7.54	-0.319	0.03099	0.59843	1.48535
7.54667	-0.31757	0.06723	0.56028	1.55163
7.55333	-0.31614	0.12922	0.52118	1.68419
7.56	-0.31376	0.2265	0.48399	1.87826
7.56667	-0.31137	0.36526	0.45204	2.11
7.57333	-0.30947	0.54312	0.42725	2.33698
7.58	-0.30756	0.74959	0.41246	2.5115
7.58667	-0.30518	0.96416	0.41056	2.59638
7.59333	-0.30327	1.16205	0.42295	2.57683
7.6	-0.30136	1.31464	0.4487	2.46239
7.60667	-0.29898	1.40285	0.48494	2.28119
7.61333	-0.29659	1.41716	0.52786	2.06852
7.62	-0.29325	1.36375	0.57173	1.8549
7.62667	-0.29039	1.25885	0.61035	1.65844
7.63333	-0.28706	1.12391	0.63944	1.48439
7.64	-0.28324	0.97895	0.65565	1.33038
7.64667	-0.27943	0.83971	0.65804	1.19352
7.65333	-0.27561	0.7143	0.64754	1.07431
7.66	-0.27227	0.60511	0.62847	0.97513
7.66667	-0.26941	0.51069	0.60606	0.89693
7.67333	-0.26608	0.43011	0.58365	0.83971
7.68	-0.26226	0.36144	0.56458	0.80061
7.68667	-0.25749	0.30708	0.55313	0.77677
7.69333	-0.25272	0.26846	0.5517	0.76485
7.7	-0.24843	0.24748	0.56076	0.76103
7.70667	-0.24462	0.24509	0.58126	0.76342
7.71333	-0.24033	0.26131	0.61226	0.77009
7.72	-0.23556	0.29659	0.65279	0.78011
7.72667	-0.23079	0.34904	0.70047	0.79346
7.73333	-0.22602	0.41676	0.75436	0.81062
7.74	-0.21935	0.49734	0.81253	0.8359
7.74667	-0.21124	0.58937	0.87452	0.87118
7.75333	-0.2017	0.69475	0.94175	0.91887
7.76	-0.19121	0.81635	1.01805	0.98038
7.76667	-0.1812	0.95654	1.1096	1.05286
7.77333	-0.17071	1.11485	1.2269	1.13392
7.78	-0.16117	1.28508	1.3833	1.21689
7.78667	-0.15306	1.4534	1.59264	1.29414
7.79333	-0.14734	1.60027	1.8611	1.35899
7.8	-0.14353	1.7066	2.1801	1.40667
7.80667	-0.14114	1.75667	2.52581	1.43719
7.81333	-0.13828	1.74427	2.85959	1.45388
7.82	-0.13494	1.67513	3.13759	1.46389
7.82667	-0.13113	1.56641	3.32594	1.47438
7.83333	-0.12589	1.44196	3.40652	1.48916
7.84	-0.11921	1.32465	3.38745	1.50776
7.84667	-0.11158	1.23215	3.29781	1.52683
7.85333	-0.10347	1.17445	3.18336	1.53875
7.86	-0.09584	1.1549	3.09086	1.53494
7.86667	-0.08821	1.1692	3.05605	1.5111
7.87333	-0.08011	1.21021	3.09229	1.46818
7.88	-0.07248	1.2722	3.19004	1.40858
7.88667	-0.0658	1.35088	3.32117	1.33801
7.89333	-0.06104	1.44386	3.44849	1.26219
7.9	-0.05817	1.5521	3.53432	1.18637
7.90667	-0.0577	1.67704	3.55244	1.11389
7.91333	-0.0596	1.81627	3.49236	1.04523
7.92	-0.06342	1.96791	3.36123	0.98181
7.92667	-0.06819	2.12574	3.17955	0.92411
7.93333	-0.07248	2.2831	2.97356	0.87261
7.94	-0.07582	2.43044	2.76804	0.82684
7.94667	-0.07725	2.56062	2.58112	0.78726
7.95333	-0.07725	2.66695	2.42376	0.7534
7.96	-0.07582	2.74754	2.29788	0.72527
7.96667	-0.07439	2.80333	2.20251	0.70238
7.97333	-0.07248	2.84052	2.13099	0.68474
7.98	-0.07057	2.86531	2.0771	0.67139
7.98667	-0.06771	2.88343	2.03466	0.66233
7.99333	-0.06437	2.90298	1.99842	0.65517
8	-0.06056	2.93016	1.96457	0.64945
8.00667	-0.05627	2.96879	1.93024	0.64468
8.01333	-0.0515	3.01981	1.894	0.63944
8.02	-0.04673	3.08514	1.85585	0.63467
8.02667	-0.04292	3.16525	1.81389	0.6299
8.03333	-0.04053	3.25966	1.76764	0.62561
8.04	-0.0391	3.36695	1.71804	0.62227
8.04667	-0.03815	3.48616	1.66607	0.61941
8.05333	-0.03767	3.6149	1.61362	0.6175
8.06	-0.03672	3.75128	1.56069	0.61607
8.06667	-0.03624	3.89194	1.50728	0.61417
8.07333	-0.03672	4.035	1.4534	0.61274
8.08	-0.03815	4.17995	1.39999	0.61178
8.08667	-0.03958	4.32396	1.34706	0.61274
8.09333	-0.04101	4.46558	1.29557	0.61607
8.1	-0.04339	4.60291	1.24645	0.62323
8.10667	-0.04482	4.73356	1.20258	0.63324
8.11333	-0.04578	4.85611	1.16396	0.64659
8.12	-0.04578	4.96912	1.1301	0.65994
8.12667	-0.0453	5.07593	1.10006	0.67329
8.13333	-0.0453	5.18227	1.07288	0.68378
8.14	-0.04435	5.29718	1.04809	0.69094
8.14667	-0.04435	5.4307	1.0252	0.69332
8.15333	-0.04387	5.59235	1.00374	0.69141
8.16	-0.04339	5.7888	0.98515	0.68712
8.16667	-0.04292	6.02055	0.96846	0.68092
8.17333	-0.04244	6.28614	0.95558	0.67377
8.18	-0.04244	6.58321	0.94509	0.66566
8.18667	-0.04196	6.90651	0.93746	0.65899
8.19333	-0.04148	7.25269	0.93317	0.65327
8.2	-0.04148	7.61509	0.93126	0.64993
8.20667	-0.04148	7.98893	0.93269	0.6485
8.21333	-0.04196	8.36372	0.93651	0.64898
8.22	-0.04196	8.72564	0.94271	0.65279
8.22667	-0.04196	9.05609	0.95081	0.66042
8.23333	-0.04196	9.33361	0.95892	0.67139
8.24	-0.04196	9.53627	0.96512	0.68426
8.24667	-0.04244	9.64499	0.96798	0.69761
8.25333	-0.04244	9.64689	0.9675	0.70858
8.26	-0.04196	9.5396	0.96369	0.71573
8.26667	-0.04148	9.32884	0.95701	0.71764
8.27333	-0.04053	9.03034	0.94843	0.71383
8.28	-0.03815	8.66604	0.93937	0.70381
8.28667	-0.03529	8.2612	0.93126	0.68998
8.29333	-0.03242	7.84111	0.92554	0.67377
8.3	-0.02956	7.42531	0.92363	0.65708
8.30667	-0.0267	7.03096	0.92554	0.64087
8.31333	-0.0248	6.66904	0.93317	0.62656
8.32	-0.02384	6.34527	0.94604	0.61464
8.32667	-0.02289	6.0606	0.96321	0.60606
8.33333	-0.02193	5.8136	0.98038	0.60034
8.34	-0.02003	5.60045	0.99325	0.59652
8.34667	-0.01812	5.41782	0.99945	0.59414
8.35333	-0.01621	5.26142	0.99516	0.59128
8.36	-0.01383	5.126	0.9799	0.58842
8.36667	-0.01049	5.0087	0.95558	0.58413
8.37333	-0.00715	4.90522	0.92554	0.57888
8.38	-0.00429	4.81367	0.89455	0.57125
8.38667	-0.00238	4.73166	0.86546	0.56219
8.39333	-0.000953674	4.65918	0.84114	0.5517
8.4	-0.000476837	4.59528	0.82159	0.54026
8.40667	0	4.53949	0.80633	0.52881
8.41333	0.000476837	4.49371	0.79489	0.51689
8.42	0.00143	4.45795	0.7863	0.50449
8.42667	0.00334	4.43268	0.78058	0.49162
8.43333	0.0062	4.41551	0.77724	0.47827
8.44	0.01001	4.40598	0.77581	0.46539
8.44667	0.01335	4.40264	0.77581	0.45347
8.45333	0.01574	4.40502	0.77772	0.44346
8.46	0.01764	4.40979	0.78154	0.4344
8.46667	0.01907	4.41504	0.78583	0.42677
8.47333	0.02003	4.42123	0.7906	0.42105
8.48	0.02146	4.42839	0.79489	0.41628
8.48667	0.02337	4.43745	0.7987	0.41151
8.49333	0.02527	4.4508	0.80061	0.40627
8.5	0.0267	4.47035	0.80061	0.40054
8.50667	0.02766	4.49657	0.7987	0.3953
8.51333	0.02813	4.52757	0.79346	0.39053
8.52	0.02861	4.56142	0.78392	0.38671
8.52667	0.02861	4.59576	0.77152	0.38385
8.53333	0.02861	4.62675	0.75674	0.38242
8.54	0.02909	4.65059	0.74053	0.38338
8.54667	0.03099	4.66347	0.72432	0.38624
8.55333	0.03242	4.66394	0.70953	0.39244
8.56	0.03386	4.65107	0.69761	0.40197
8.56667	0.03481	4.62532	0.68998	0.41437
8.57333	0.03624	4.58908	0.6876	0.42963
8.58	0.03815	4.54569	0.69094	0.44537
8.58667	0.04053	4.49848	0.69857	0.45872
8.59333	0.04292	4.45032	0.71144	0.4673
8.6	0.0453	4.40168	0.72908	0.46968
8.60667	0.04911	4.35352	0.74959	0.46492
8.61333	0.05341	4.30632	0.77009	0.45395
8.62	0.0577	4.25959	0.78917	0.43726
8.62667	0.06199	4.21476	0.80442	0.41819
8.63333	0.06676	4.17423	0.81635	0.39959
8.64	0.07153	4.1399	0.82159	0.38147
8.64667	0.07629	4.11272	0.81873	0.36526
8.65333	0.08154	4.09317	0.80729	0.35238
8.66	0.08678	4.08077	0.78678	0.34285
8.66667	0.09298	4.07362	0.75865	0.33569
8.67333	0.09918	4.07028	0.72432	0.32997
8.68	0.10586	4.06885	0.68617	0.32616
8.68667	0.11301	4.06981	0.64802	0.3233
8.69333	0.11969	4.07267	0.61321	0.32139
8.7	0.12636	4.07743	0.58317	0.319
8.70667	0.13161	4.08363	0.55885	0.31805
8.71333	0.13638	4.09174	0.53978	0.31757
8.72	0.14162	4.10223	0.52547	0.31805
8.72667	0.14782	4.11272	0.51403	0.31853
8.73333	0.15354	4.11987	0.50449	0.31996
8.74	0.15879	4.12273	0.49591	0.32091
8.74667	0.16403	4.11987	0.48876	0.32091
8.75333	0.1688	4.11081	0.48256	0.31996
8.76	0.17357	4.09269	0.47541	0.31853
8.76667	0.17738	4.06694	0.46873	0.31662
8.77333	0.18024	4.03357	0.46206	0.31471
8.78	0.18215	3.99351	0.45538	0.31281
8.78667	0.18358	3.9444	0.44823	0.31185
8.79333	0.18406	3.88432	0.44155	0.31376
8.8	0.18358	3.81327	0.43583	0.31662
8.80667	0.18311	3.73173	0.43106	0.32043
8.81333	0.18311	3.64208	0.42772	0.32377
8.82	0.18406	3.54624	0.42486	0.32711
8.82667	0.18501	3.44753	0.42343	0.32854
8.83333	0.18692	3.3493	0.42295	0.32902
8.84	0.1893	3.25441	0.42295	0.32806
8.84667	0.19217	3.1662	0.42248	0.32568
8.85333	0.1955	3.08466	0.42295	0.32377
8.86	0.20027	3.00789	0.42439	0.32234
8.86667	0.20504	2.93684	0.42677	0.32282
8.87333	0.20885	2.87199	0.42963	0.3252
8.88	0.21076	2.81239	0.43249	0.32806
8.88667	0.21124	2.75755	0.43583	0.3314
8.89333	0.20885	2.70605	0.43869	0.33522
8.9	0.20456	2.65789	0.44012	0.33998
8.90667	0.19836	2.61259	0.44107	0.34332
8.91333	0.19121	2.56968	0.4406	0.34428
8.92	0.18501	2.52867	0.43964	0.3438
8.92667	0.18072	2.48957	0.43821	0.34332
8.93333	0.17738	2.45142	0.43678	0.34189
8.94	0.175	2.41423	0.43678	0.33951
8.94667	0.17405	2.37942	0.43821	0.33665
8.95333	0.17452	2.34747	0.44203	0.33474
8.96	0.17595	2.31743	0.44727	0.33331
8.96667	0.17691	2.29025	0.45443	0.33236
8.97333	0.17738	2.26736	0.46206	0.33188
8.98	0.17786	2.25067	0.46921	0.33379
8.98667	0.17786	2.2397	0.47493	0.3376
8.99333	0.17691	2.23303	0.47922	0.34332
9	0.17452	2.23017	0.48161	0.35
9.00667	0.17214	2.2316	0.48304	0.35715
9.01333	0.16975	2.23684	0.48399	0.36573
9.02	0.16785	2.24352	0.48542	0.37432
9.02667	0.16546	2.24972	0.48733	0.3829
9.03333	0.16308	2.25496	0.48971	0.39101
9.04	0.16165	2.2583	0.49257	0.39911
9.04667	0.16069	2.25878	0.49591	0.40579
9.05333	0.15879	2.25639	0.49877	0.41056
9.06	0.15783	2.25019	0.50116	0.41246
9.06667	0.15688	2.24161	0.50306	0.41342
9.07333	0.15736	2.23064	0.50449	0.41294
9.08	0.15783	2.21682	0.5064	0.41151
9.08667	0.15879	2.2006	0.50879	0.40913
9.09333	0.16022	2.18248	0.51117	0.40817
9.1	0.16212	2.16436	0.51403	0.4077
9.10667	0.16451	2.14577	0.51737	0.40865
9.11333	0.16689	2.12765	0.52118	0.41056
9.12	0.16832	2.11096	0.52452	0.41342
9.12667	0.1688	2.09618	0.52738	0.41771
9.13333	0.16928	2.08282	0.52881	0.42391
9.14	0.16928	2.0709	0.52977	0.43297
9.14667	0.16832	2.06089	0.53215	0.44441
9.15333	0.16642	2.05326	0.53596	0.45776
9.16	0.16356	2.04706	0.54073	0.47207
9.16667	0.16212	2.04182	0.54789	0.48637
9.17333	0.16117	2.03753	0.55695	0.49925
9.18	0.16022	2.03323	0.56934	0.50879
9.18667	0.15974	2.02894	0.58365	0.51498
9.19333	0.16069	2.02417	0.59891	0.51737
9.2	0.16117	2.01893	0.61607	0.51832
9.20667	0.16069	2.01511	0.63419	0.51737
9.21333	0.15974	2.01273	0.65136	0.51546
9.22	0.15926	2.01225	0.6671	0.51308
9.22667	0.15879	2.01368	0.67949	0.51117
9.23333	0.15926	2.01607	0.68712	0.51069
9.24	0.16117	2.01988	0.68998	0.51117
9.24667	0.16403	2.02513	0.6876	0.51212
9.25333	0.16785	2.03085	0.68188	0.51403
9.26	0.17214	2.03657	0.67425	0.51689
9.26667	0.17691	2.04182	0.66566	0.52023
9.27333	0.1812	2.04611	0.65804	0.52357
9.28	0.18501	2.04992	0.65231	0.52643
9.28667	0.1874	2.05231	0.6485	0.52786
9.29333	0.1874	2.05326	0.64707	0.52834
9.3	0.18549	2.05326	0.64754	0.52738
9.30667	0.18263	2.05183	0.64898	0.525
9.31333	0.17929	2.04945	0.65231	0.52214
9.32	0.17548	2.04706	0.65565	0.51785
9.32667	0.17166	2.0442	0.65851	0.51355
9.33333	0.16832	2.04182	0.66042	0.50926
9.34	0.16594	2.03991	0.66185	0.50497
9.34667	0.16308	2.04086	0.66376	0.50068
9.35333	0.15974	2.04515	0.66662	0.49734
9.36	0.15688	2.05231	0.67091	0.49448
9.36667	0.15354	2.0628	0.67568	0.49162
9.37333	0.15116	2.07567	0.6814	0.48923
9.38	0.14782	2.09093	0.68665	0.48685
9.38667	0.14544	2.10762	0.68998	0.48494
9.39333	0.14353	2.12526	0.69094	0.48447
9.4	0.14353	2.14338	0.68998	0.48542
9.40667	0.144	2.16198	0.68855	0.48923
9.41333	0.14639	2.18105	0.68808	0.49686
9.42	0.14973	2.20108	0.69046	0.5064
9.42667	0.1545	2.22158	0.69714	0.51689
9.43333	0.15926	2.24257	0.71096	0.52643
9.44	0.16403	2.26402	0.73385	0.53453
9.44667	0.16832	2.28596	0.76771	0.53978
9.45333	0.17118	2.30932	0.81158	0.54073
9.46	0.17214	2.33459	0.86308	0.53835
9.46667	0.17118	2.36273	0.91696	0.53358
9.47333	0.16785	2.39325	0.9675	0.52786
9.48	0.1626	2.42424	1.00994	0.52166
9.48667	0.15593	2.45571	1.03951	0.51594
9.49333	0.14877	2.48671	1.05667	0.51069
9.5	0.14162	2.51579	1.0643	0.50735
9.50667	0.13542	2.54202	1.06764	0.50735
9.51333	0.1297	2.56538	1.07241	0.51022
9.52	0.12493	2.58732	1.08385	0.51832
9.52667	0.12207	2.60687	1.10674	0.53263
9.53333	0.12112	2.62308	1.14679	0.55361
9.54	0.12159	2.63596	1.20783	0.58365
9.54667	0.12398	2.64645	1.29175	0.62275
9.55333	0.12875	2.6536	1.40047	0.67091
9.56	0.13685	2.65741	1.53828	0.7267
9.56667	0.14687	2.65837	1.70708	0.78678
9.57333	0.15974	2.65884	1.90449	0.84925
9.58	0.17548	2.65837	2.12336	0.91267
9.58667	0.19455	2.65694	2.3551	0.97942
9.59333	0.21553	2.65455	2.59161	1.05429
9.6	0.23842	2.65265	2.82907	1.14775
9.60667	0.26178	2.65217	3.07274	1.27411
9.61333	0.28563	2.65312	3.33834	1.45149
9.62	0.30851	2.65646	3.6521	1.69802
9.62667	0.33236	2.66266	4.0493	2.02608
9.63333	0.36049	2.67315	4.56333	2.43664
9.64	0.40007	2.68888	5.22041	2.91395
9.64667	0.45872	2.71034	6.02388	3.41797
9.65333	0.54646	2.73848	6.94704	3.89194
9.66	0.67377	2.77519	7.92313	4.27485
9.66667	0.844	2.82192	8.85201	4.51851
9.67333	1.05286	2.88057	9.62114	4.59719
9.68	1.28603	2.95353	10.1342	4.51565
9.68667	1.52206	3.04127	10.3402	4.30679
9.69333	1.73521	3.14426	10.2491	4.02212
9.7	1.90067	3.26395	9.92823	3.7179
9.70667	2.00224	3.40128	9.48143	3.44038
9.71333	2.03323	3.55768	9.0127	3.2177
9.72	2.00081	3.73459	8.59547	3.06273
9.72667	1.92022	3.93486	8.25882	2.97642
9.73333	1.81246	4.16279	7.98893	2.95258
9.74	1.69897	4.42266	7.75242	2.98357
9.74667	1.5974	4.71783	7.51925	3.06368
9.75333	1.52063	5.05066	7.27987	3.18861
9.76	1.47772	5.41878	7.04622	3.35598
9.76667	1.47295	5.81598	6.845	3.56436
9.77333	1.51062	6.23131	6.7091	3.81231
9.78	1.59311	6.65045	6.6638	4.0946
9.78667	1.72043	7.05719	6.72436	4.40168
9.79333	1.89018	7.4358	6.89602	4.71687
9.8	2.09475	7.77292	7.17831	5.02205
9.80667	2.31934	8.05855	7.56788	5.29575
9.81333	2.54583	8.28743	8.06189	5.5213
9.82	2.7523	8.45814	8.65507	5.68962
9.82667	2.92015	8.57449	9.33743	5.80454
9.83333	3.03555	8.6441	10.0889	5.88083
9.84	3.0942	8.67891	10.8776	5.94187
9.84667	3.09992	8.6956	11.662	6.01387
9.85333	3.06702	8.71515	12.3968	6.12354
9.86	3.01361	8.75902	13.0429	6.29234
9.86667	2.95925	8.8501	13.5779	6.53219
9.87333	2.92253	9.00888	14.0042	6.8469
9.88	2.91872	9.2535	14.3499	7.23076
9.88667	2.95925	9.59826	14.6656	7.67279
9.89333	3.05319	10.0508	15.0104	8.16011
9.9	3.20578	10.612	15.4428	8.68034
9.90667	3.42321	11.2767	16.0069	9.22441
9.91333	3.70598	12.0344	16.7251	9.78518
9.92	4.05169	12.8732	17.5977	10.3555
9.92667	4.45747	13.7796	18.6071	10.9248
9.93333	4.91285	14.7443	19.7229	11.4765
9.94	5.40304	15.7638	20.9165	11.9948
9.94667	5.91135	16.8386	22.1744	12.4717
9.95333	6.42633	17.9748	23.5105	12.9194
9.96	6.94561	19.1808	24.9586	13.3781
9.96667	7.47919	20.4706	26.5546	13.9184
9.97333	8.05664	21.8701	28.3079	14.6413
9.98	8.73232	23.4242	30.1809	15.6789
9.98667	9.58586	25.2008	32.0868	17.2038
9.99333	10.7269	27.3027	33.9146	19.4626
10	12.3081	29.8781	35.5763	22.8362
10.0067	14.5426	33.1349	37.0674	27.9317
10.0133	17.7355	37.354	38.5194	35.6913
10.02	22.3217	42.8824	40.2517	47.5149
10.0267	28.9202	50.1018	42.8095	65.3977
10.0333	38.3887	59.3462	47.0223	92.1168
10.04	51.8489	70.8065	54.1129	131.497
10.0467	70.632	84.4612	65.8908	188.601
10.0533	96.0903	100.097	84.9967	269.344
10.06	129.236	117.442	115.123	378.908
10.0667	170.278	136.396	161.119	518.879
10.0733	218.162	157.273	229.012	684.148
10.08	270.319	180.989	325.898	861.328
10.0867	322.746	209.082	459.333	1029.96
10.0933	370.499	243.504	635.437	1166.54
10.1	408.503	286.204	855.416	1250.17
10.1067	432.516	338.591	1111.65	1268.12
10.1133	439.977	401.042	1385.65	1219.53
10.12	430.531	472.613	1649.38	1115.56
10.1267	406.044	551.008	1869.73	975.843
10.1333	370.158	632.816	2015.09	822.715
10.14	327.491	713.96	2063.04	675.601
10.1467	282.766	790.229	2006.85	547.519
10.1533	240.044	857.78	1857.88	444.273
10.16	202.219	913.49	1642.04	365.795
10.1667	170.827	955.134	1392.41	308.476
10.1733	146.166	981.428	1141.32	267.419
10.18	127.607	991.956	914.096	237.937
10.1867	113.99	987.051	725.532	216.238
10.1933	103.986	967.67	579.671	199.518
10.2	96.353	935.291	472.489	185.807
10.2067	90.0865	891.805	395.869	173.776
10.2133	84.475	839.415	341.079	162.609
10.22	79.0911	780.537	300.902	151.93
10.2267	73.7424	717.696	270.401	141.72
10.2333	68.4094	653.428	246.681	132.203
10.24	63.1847	590.14	228.166	123.699
10.2467	58.2094	529.984	213.838	116.473
10.2533	53.6208	474.7	202.715	110.627
10.26	49.5181	425.513	193.678	106.058
10.2667	45.9447	383.065	185.575	102.48
10.2733	42.892	347.425	177.464	99.4959
10.28	40.3047	318.17	168.82	96.6716
10.2867	38.1022	294.506	159.604	93.6232
10.2933	36.1938	275.418	150.16	90.0784
10.3	34.492	259.819	140.994	85.9218
10.3067	32.9213	246.665	132.539	81.2097
10.3133	31.4245	235.046	125.013	76.1447
10.32	29.9687	224.241	118.387	71.0182
10.3267	28.5463	213.751	112.462	66.1378
10.3333	27.1721	203.32	106.979	61.7571
10.34	25.8751	192.933	101.717	58.0244
10.3467	24.6925	182.779	96.5385	54.9722
10.3533	23.6568	173.175	91.4025	52.5413
10.36	22.7861	164.449	86.3476	50.6306
10.3667	22.0838	156.829	81.4872	49.1447
10.3733	21.5335	150.356	77.0011	48.0104
10.38	21.1029	144.854	73.1225	47.1687
10.3867	20.7448	139.971	70.0979	46.5465
10.3933	20.4091	135.279	68.1143	46.0305
10.4	20.0515	130.411	67.215	45.4726
10.4067	19.6424	125.192	67.2565	44.724
10.4133	19.1693	119.696	67.9221	43.6831
10.42	18.6362	114.211	68.8057	42.3341
10.4267	18.0569	109.1	69.5257	40.7529
10.4333	17.4499	104.646	69.8366	39.0825
10.44	16.8295	100.936	69.6812	37.4847
10.4467	16.2053	97.856	69.1729	36.0909
10.4533	15.5759	95.1738	68.5148	34.9731
10.46	14.9355	92.6523	67.8868	34.1406
10.4667	14.2789	90.1432	67.3547	33.5607
10.4733	13.6089	87.6327	66.8273	33.185
10.48	12.9352	85.2275	66.0939	32.968
10.4867	12.2757	83.0855	64.909	32.8732
10.4933	11.6496	81.3198	63.0956	32.8703
10.5	11.0774	79.9422	60.6198	32.927
10.5067	10.5734	78.866	57.611	33.0057
10.5133	10.1423	77.9557	54.3318	33.0658
10.52	9.77755	77.0798	51.1022	33.0782
10.5267	9.45997	76.1447	48.2235	33.0358
10.5333	9.16624	75.1018	45.9123	32.9571
10.54	8.87394	73.9441	44.2657	32.8765
10.5467	8.56543	72.6943	43.2668	32.8159
10.5533	8.23069	71.3954	42.8057	32.7539
10.56	7.86829	70.0979	42.7122	32.6109
10.5667	7.48396	68.8453	42.7818	32.2609
10.5733	7.08914	67.6665	42.8052	31.5638
10.58	6.69718	66.5741	42.5987	30.4141
10.5867	6.32	65.5665	42.0389	28.78
10.5933	5.96476	64.6381	41.0929	26.7215
10.6	5.6324	63.7822	39.8188	24.3735
10.6067	5.31673	62.9935	38.3339	21.9116
10.6133	5.00822	62.264	36.7589	19.5036
10.62	4.69828	61.5816	35.1567	17.2744
10.6267	4.38213	60.9269	33.5083	15.2883
10.6333	4.06075	60.2765	31.7197	13.5574
10.64	3.73888	59.6023	29.6702	12.0616
10.6467	3.42655	58.8789	27.2765	10.7694
10.6533	3.13139	58.0888	24.5457	9.64928
10.66	2.86007	57.2262	21.5855	8.67796
10.6667	2.6145	56.2949	18.5761	7.83539
10.6733	2.39468	55.3031	15.7147	7.10726
10.68	2.19822	54.2607	13.1617	6.47926
10.6867	2.0237	53.1797	11.0054	5.93519
10.6933	1.8692	52.0711	9.25732	5.45692
10.7	1.73473	50.95	7.87544	5.02682
10.7067	1.61886	49.8342	6.79111	4.63247
10.7133	1.52111	48.7428	5.93567	4.26483
10.72	1.441	47.6932	5.24902	3.92056
10.7267	1.37901	46.7029	4.68445	3.6025
10.7333	1.33514	45.7864	4.20618	3.31783
10.74	1.30749	44.9562	3.79038	3.07131
10.7467	1.29414	44.2181	3.42083	2.86388
10.7533	1.29223	43.5734	3.088	2.68984
10.76	1.29795	43.016	2.78759	2.54059
10.7667	1.30701	42.532	2.52008	2.40517
10.7733	1.31416	42.1028	2.28691	2.27308
10.78	1.31464	41.7075	2.08855	2.14005
10.7867	1.30463	41.3294	1.92595	2.00701
10.7933	1.28126	40.9656	1.79768	1.87874
10.8	1.24311	40.6289	1.70374	1.75953
10.8067	1.18971	40.3495	1.6427	1.65224
10.8133	1.12391	40.1645	1.61457	1.55973
10.82	1.04809	40.1096	1.61934	1.48201
10.8267	0.96607	40.2045	1.66035	1.41859
10.8333	0.88167	40.4434	1.73807	1.36852
10.84	0.79823	40.7925	1.84822	1.33276
10.8467	0.72145	41.1973	1.98078	1.31369
10.8533	0.65517	41.595	2.11954	1.31321
10.86	0.60272	41.9302	2.24304	1.33324
10.8667	0.56458	42.1662	2.32697	1.37281
10.8733	0.53978	42.2859	2.35415	1.42717
10.88	0.52452	42.2864	2.31695	1.48821
10.8867	0.51212	42.1734	2.21968	1.54543
10.8933	0.49686	41.9517	2.07663	1.58787
10.9	0.47445	41.6198	1.90592	1.60408
10.9067	0.4425	41.1725	1.72615	1.58787
10.9133	0.40102	40.6036	1.54877	1.53971
10.92	0.35286	39.9141	1.38044	1.4658
10.9267	0.30279	39.1116	1.22404	1.37568
10.9333	0.25463	38.208	1.08004	1.28317
10.94	0.21172	37.2124	0.95081	1.20115
10.9467	0.175	36.1223	0.8378	1.13726
10.9533	0.14448	34.9216	0.74387	1.09386
10.96	0.12016	33.5822	0.67043	1.06478
10.9667	0.10109	32.0806	0.61703	1.03998
10.9733	0.08535	30.4084	0.57936	1.00803
10.98	0.07248	28.5816	0.55218	0.96178
10.9867	0.06056	26.638	0.53072	0.90075
10.9933	0.05102	24.6296	0.51355	0.82827
11	0.04292	22.6126	0.49639	0.75293
11.0067	0.03529	20.6342	0.47874	0.68426
11.0133	0.02861	18.7264	0.46015	0.62847
11.02	0.02241	16.9048	0.44155	0.58842
11.0267	0.01669	15.1734	0.42486	0.56124
11.0333	0.01192	13.5379	0.41056	0.54169
11.04	0.00811	12.0082	0.39816	0.52547
11.0467	0.00525	10.5972	0.38815	0.51069
11.0533	0.00334	9.31787	0.38052	0.49686
11.06	0.00143	8.17823	0.37336	0.48447
11.0667	0	7.18212	0.36716	0.47302
11.0733	-0.00143	6.32334	0.36144	0.46444
11.08	-0.00334	5.59044	0.35715	0.45967
11.0867	-0.0062	4.96817	0.35524	0.45824
11.0933	-0.00858	4.44269	0.35524	0.45919
11.1	-0.01097	4.00114	0.3581	0.46158
11.1067	-0.0124	3.63445	0.36287	0.46539
11.1133	-0.01431	3.33548	0.36907	0.47016
11.12	-0.01717	3.09992	0.37718	0.47541
11.1267	-0.02146	2.92015	0.38624	0.48065
11.1333	-0.02956	2.78568	0.3953	0.48637
11.14	-0.04101	2.68459	0.40388	0.49257
11.1467	-0.05531	2.60735	0.41056	0.49734
11.1533	-0.0701	2.54345	0.41485	0.5002
11.16	-0.0844	2.48718	0.41533	0.49877
11.1667	-0.09775	2.43568	0.41199	0.49162
11.1733	-0.1092	2.38848	0.40388	0.47731
11.18	-0.11826	2.34652	0.39053	0.45776
11.1867	-0.12589	2.31075	0.37384	0.4344
11.1933	-0.13351	2.28071	0.35477	0.40865
11.2	-0.14114	2.25592	0.33331	0.38338
11.2067	-0.1483	2.23351	0.31233	0.35954
11.2133	-0.15497	2.21014	0.29182	0.33855
11.22	-0.16117	2.18296	0.27418	0.32091
11.2267	-0.16689	2.15006	0.25892	0.30518
11.2333	-0.17262	2.10857	0.24605	0.29087
11.24	-0.17738	2.05803	0.23651	0.27895
11.2467	-0.1812	1.99842	0.22936	0.26894
11.2533	-0.18406	1.92881	0.22364	0.26083
11.26	-0.18644	1.84917	0.21935	0.25511
11.2667	-0.18883	1.75858	0.21553	0.2532
11.2733	-0.18978	1.65701	0.21219	0.25463
11.28	-0.19026	1.54448	0.20933	0.25845
11.2867	-0.1893	1.42241	0.20981	0.26274
11.2933	-0.18454	1.29366	0.21601	0.26703
11.3	-0.17118	1.16301	0.22984	0.26846
11.3067	-0.14353	1.03617	0.25463	0.26512
11.3133	-0.09394	0.91887	0.29182	0.25702
11.32	-0.01574	0.81682	0.33998	0.24652
11.3267	0.0906	0.73862	0.39721	0.24033
11.3333	0.21887	0.69046	0.46444	0.247
11.34	0.35286	0.6814	0.54598	0.27609
11.3467	0.47112	0.72145	0.64659	0.34142
11.3533	0.54836	0.81587	0.772	0.45109
11.36	0.56696	0.96416	0.92316	0.60892
11.3667	0.52214	1.15156	1.09291	0.80395
11.3733	0.42105	1.34945	1.2598	1.00994
11.38	0.28372	1.52159	1.39284	1.19257
11.3867	0.13399	1.6284	1.46198	1.31512
11.3933	-0.00525	1.6427	1.44768	1.3504
11.4	-0.11969	1.5564	1.34563	1.28746
11.4067	-0.20361	1.38474	1.1692	1.13821
11.4133	-0.2594	1.15776	0.947	0.93126
11.42	-0.29373	0.91314	0.71383	0.70333
11.4267	-0.31424	0.68617	0.50116	0.49067
11.4333	-0.32711	0.50068	0.32854	0.31614
11.44	-0.33522	0.36478	0.20266	0.18883
11.4467	-0.33998	0.2737	0.11873	0.10443
11.4533	-0.34332	0.21601	0.06723	0.05341
11.46	-0.34475	0.1812	0.03815	0.02384
11.4667	-0.34571	0.15974	0.02193	0.00715
11.4733	-0.34523	0.14544	0.01097	-0.00334
11.48	-0.34475	0.13494	0.00238	-0.00954
11.4867	-0.3438	0.12636	-0.00525	-0.01431
11.4933	-0.34285	0.11826	-0.01192	-0.01812
11.5	-0.34237	0.1111	-0.01907	-0.02146
11.5067	-0.34285	0.1049	-0.02527	-0.02337
11.5133	-0.3438	0.10014	-0.03052	-0.0248
11.52	-0.34666	0.0968	-0.03481	-0.02432
11.5267	-0.34904	0.09394	-0.0391	-0.02146
11.5333	-0.35191	0.09108	-0.04339	-0.01717
11.54	-0.35381	0.08726	-0.04864	-0.01287
11.5467	-0.3562	0.08202	-0.05388	-0.01144
11.5533	-0.35763	0.07343	-0.05913	-0.01383
11.56	-0.35906	0.06151	-0.06294	-0.0205
11.5667	-0.36001	0.04768	-0.0658	-0.03099
11.5733	-0.36192	0.03338	-0.06628	-0.04387
11.58	-0.36383	0.02003	-0.06628	-0.05817
11.5867	-0.36573	0.00763	-0.06676	-0.07057
11.5933	-0.36764	-0.00238	-0.06866	-0.08011
11.6	-0.36955	-0.01049	-0.07248	-0.08678
11.6067	-0.37003	-0.01621	-0.07772	-0.09155
11.6133	-0.3686	-0.0205	-0.0844	-0.09394
11.62	-0.3643	-0.02241	-0.09012	-0.09537
11.6267	-0.35477	-0.02241	-0.09489	-0.09489
11.6333	-0.33522	-0.01955	-0.09775	-0.09298
11.64	-0.29993	-0.01287	-0.0968	-0.08726
11.6467	-0.24176	-0.000476837	-0.09108	-0.07677
11.6533	-0.15306	0.02098	-0.07772	-0.0577
11.66	-0.02861	0.05865	-0.05293	-0.02527
11.6667	0.13065	0.1235	-0.00858	0.03004
11.6733	0.31376	0.22697	0.0658	0.11826
11.68	0.49925	0.37766	0.1812	0.24939
11.6867	0.65804	0.58031	0.34475	0.4282
11.6933	0.76199	0.82636	0.55742	0.64993
11.7	0.79107	1.09148	0.80872	0.89884
11.7067	0.7391	1.33801	1.07002	1.14298
11.7133	0.61607	1.52445	1.30272	1.3442
11.72	0.44537	1.61552	1.46484	1.46532
11.7267	0.25702	1.59359	1.52636	1.48296
11.7333	0.07772	1.46341	1.47486	1.3938
11.74	-0.07343	1.25027	1.32036	1.21593
11.7467	-0.18883	0.99277	1.09339	0.98228
11.7533	-0.26989	0.73099	0.83447	0.73242
11.76	-0.3233	0.49782	0.58317	0.50068
11.7667	-0.35763	0.3109	0.36716	0.30899
11.7733	-0.37956	0.17405	0.20123	0.16642
11.78	-0.39434	0.07963	0.0844	0.06819
11.7867	-0.40483	0.01812	0.00811	0.00429
11.7933	-0.41103	-0.02146	-0.04053	-0.03719
11.8	-0.41485	-0.04721	-0.0701	-0.06437
11.8067	-0.4158	-0.06342	-0.08774	-0.08345
11.8133	-0.4158	-0.07486	-0.09871	-0.09775
11.82	-0.41389	-0.08297	-0.10538	-0.10872
11.8267	-0.41008	-0.09012	-0.10967	-0.11683
11.8333	-0.4034	-0.09584	-0.11206	-0.12302
11.84	-0.39053	-0.10157	-0.11206	-0.12732
11.8467	-0.36669	-0.10729	-0.11015	-0.12922
11.8533	-0.32425	-0.11158	-0.10586	-0.12875
11.86	-0.25511	-0.11301	-0.0968	-0.12398
11.8667	-0.15211	-0.11063	-0.07772	-0.11063
11.8733	-0.0124	-0.10252	-0.04148	-0.08249
11.88	0.15831	-0.08821	0.01907	-0.03147
11.8867	0.34523	-0.06628	0.11063	0.04959
11.8933	0.52404	-0.03576	0.23508	0.16546
11.9	0.6671	0	0.38958	0.31614
11.9067	0.75102	0.0391	0.56076	0.49353
11.9133	0.76151	0.07629	0.72813	0.67902
11.92	0.69857	0.1049	0.86594	0.84639
11.9267	0.57983	0.11969	0.94938	0.96846
11.9333	0.42915	0.1173	0.96178	1.02234
11.94	0.27514	0.09775	0.90075	0.99802
11.9467	0.1421	0.06294	0.77724	0.89979
11.9533	0.0453	0.01812	0.61321	0.7453
11.96	-0.01287	-0.02909	0.43488	0.56124
11.9667	-0.03624	-0.07296	0.26751	0.37527
11.9733	-0.03529	-0.11015	0.12827	0.20933
11.98	-0.01907	-0.13876	0.02384	0.07629
11.9867	0.00381	-0.15879	-0.04721	-0.0205
11.9933	0.02766	-0.17071	-0.09298	-0.08535
12	0.04864	-0.17786	-0.12159	-0.12589
12.0067	0.06723	-0.18215	-0.14019	-0.1502
12.0133	0.08345	-0.18644	-0.15354	-0.16499
12.02	0.09823	-0.19073	-0.16403	-0.17452
12.0267	0.11158	-0.19503	-0.17214	-0.18167
12.0333	0.12398	-0.19789	-0.17834	-0.18835
12.04	0.13494	-0.19979	-0.18215	-0.19455
12.0467	0.144	-0.19932	-0.18263	-0.19884
12.0533	0.15163	-0.1955	-0.18072	-0.20027
12.06	0.15736	-0.18978	-0.17691	-0.19884
12.0667	0.16069	-0.18263	-0.17166	-0.19503
12.0733	0.1626	-0.17405	-0.16499	-0.18835
12.08	0.16356	-0.16499	-0.1564	-0.18024
12.0867	0.16403	-0.15688	-0.14734	-0.17214
12.0933	0.16356	-0.14877	-0.13828	-0.16451
12.1	0.1626	-0.13971	-0.12827	-0.1564
12.1067	0.16165	-0.12875	-0.11587	-0.14639
12.1133	0.16117	-0.11587	-0.10109	-0.13399
12.12	0.16165	-0.09918	-0.08345	-0.11826
12.1267	0.16308	-0.07772	-0.06151	-0.09823
12.1333	0.16499	-0.05007	-0.03338	-0.07248
12.14	0.16785	-0.01764	0	-0.04101
12.1467	0.17071	0.01907	0.03862	-0.00477
12.1533	0.17357	0.0596	0.08011	0.03576
12.16	0.17548	0.10061	0.12255	0.07868
12.1667	0.17691	0.14114	0.16308	0.12255
12.1733	0.17786	0.18024	0.20075	0.16594
12.18	0.17881	0.21791	0.2346	0.20742
12.1867	0.18024	0.2532	0.26512	0.24557
12.1933	0.18263	0.28419	0.29135	0.27943
12.2	0.18644	0.31185	0.31424	0.30947
12.2067	0.19073	0.33665	0.33569	0.33617
12.2133	0.19598	0.35858	0.35572	0.36001
12.22	0.20123	0.37861	0.37384	0.38147
12.2267	0.20695	0.39721	0.39053	0.40245
12.2333	0.21124	0.4158	0.40627	0.42295
12.24	0.2141	0.4344	0.422	0.44298
12.2467	0.21601	0.453	0.43678	0.46253
12.2533	0.21744	0.47064	0.44966	0.48018
12.26	0.21839	0.48637	0.45919	0.49496
12.2667	0.21887	0.49829	0.46492	0.5064
12.2733	0.2203	0.50592	0.46587	0.5126
12.28	0.22507	0.50974	0.46253	0.51451
12.2867	0.23556	0.51022	0.45633	0.5126
12.2933	0.25654	0.50783	0.44775	0.50879
12.3	0.29421	0.50402	0.44012	0.50402
12.3067	0.35381	0.50211	0.43678	0.50116
12.3133	0.43774	0.50688	0.44346	0.50497
12.32	0.54216	0.52452	0.46444	0.52071
12.3267	0.6566	0.56219	0.50688	0.55504
12.3333	0.76437	0.62656	0.5765	0.61512
12.34	0.84496	0.72241	0.67663	0.70572
12.3467	0.88072	0.84782	0.80299	0.82731
12.3533	0.86308	0.99134	0.94271	0.96798
12.36	0.79489	1.13297	1.07622	1.10865
12.3667	0.6876	1.24693	1.18017	1.22404
12.3733	0.5579	1.31035	1.23405	1.29175
12.38	0.42486	1.30892	1.22595	1.29557
12.3867	0.30422	1.24121	1.15585	1.23358
12.3933	0.20266	1.11866	1.03712	1.11628
12.4	0.12064	0.96416	0.88978	0.9656
12.4067	0.05436	0.80109	0.73624	0.80442
12.4133	-0.000476837	0.64898	0.59271	0.65279
12.42	-0.04768	0.52023	0.47064	0.52261
12.4267	-0.09012	0.41723	0.37193	0.41723
12.4333	-0.12922	0.33665	0.29421	0.33426
12.44	-0.16546	0.2718	0.23127	0.26798
12.4467	-0.19884	0.21791	0.17977	0.21315
12.4533	-0.22936	0.17214	0.13542	0.16689
12.46	-0.25654	0.13208	0.09775	0.12684
12.4667	-0.28038	0.09632	0.06533	0.09108
12.4733	-0.30088	0.0639	0.03624	0.05913
12.48	-0.31853	0.03529	0.01001	0.03004
12.4867	-0.33236	0.01001	-0.01431	0.00381
12.4933	-0.34332	-0.01335	-0.03576	-0.0205
12.5	-0.35191	-0.03481	-0.05579	-0.04196
12.5067	-0.35906	-0.05388	-0.07343	-0.06056
12.5133	-0.36526	-0.0701	-0.08965	-0.07629
12.52	-0.37098	-0.08392	-0.10347	-0.08965
12.5267	-0.37575	-0.09584	-0.11492	-0.10109
12.5333	-0.38052	-0.10586	-0.12493	-0.11063
12.54	-0.38385	-0.11396	-0.13399	-0.11873
12.5467	-0.38385	-0.12112	-0.14353	-0.12684
12.5533	-0.37813	-0.12827	-0.15211	-0.13399
12.56	-0.36478	-0.13494	-0.16022	-0.14114
12.5667	-0.34189	-0.14257	-0.16785	-0.1483
12.5733	-0.30899	-0.14973	-0.17548	-0.15497
12.58	-0.2656	-0.15688	-0.18167	-0.16117
12.5867	-0.2141	-0.16212	-0.1874	-0.16594
12.5933	-0.15736	-0.16546	-0.19073	-0.16928
12.6	-0.09871	-0.16546	-0.19121	-0.16975
12.6067	-0.04196	-0.15974	-0.18883	-0.16499
12.6133	0.00954	-0.14639	-0.18072	-0.15259
12.62	0.05341	-0.1235	-0.16451	-0.13018
12.6267	0.08917	-0.08965	-0.13876	-0.0968
12.6333	0.11683	-0.04387	-0.10204	-0.05054
12.64	0.13542	0.01192	-0.05436	0.00715
12.6467	0.14591	0.07534	0.00381	0.07248
12.6533	0.1483	0.14305	0.0701	0.1421
12.66	0.14114	0.20838	0.13971	0.20981
12.6667	0.12398	0.26655	0.20647	0.27084
12.6733	0.09537	0.31185	0.2656	0.319
12.68	0.0577	0.34189	0.31185	0.35095
12.6867	0.01097	0.35286	0.34094	0.3643
12.6933	-0.04292	0.34523	0.35048	0.35906
12.7	-0.10109	0.31996	0.34142	0.33617
12.7067	-0.15974	0.28038	0.31424	0.29755
12.7133	-0.21553	0.22984	0.27227	0.24748
12.72	-0.26655	0.17309	0.21935	0.19026
12.7267	-0.30994	0.11396	0.16117	0.13018
12.7333	-0.34571	0.05722	0.10204	0.07105
12.74	-0.37336	0.00525	0.04673	0.01669
12.7467	-0.39339	-0.03958	-0.00238	-0.03099
12.7533	-0.40817	-0.07629	-0.04339	-0.07057
12.76	-0.41914	-0.10586	-0.07534	-0.10252
12.7667	-0.42772	-0.12827	-0.09966	-0.12779
12.7733	-0.43392	-0.14544	-0.1173	-0.14687
12.78	-0.43869	-0.15831	-0.13065	-0.16069
12.7867	-0.44298	-0.1688	-0.14114	-0.17071
12.7933	-0.44775	-0.17834	-0.14925	-0.17881
12.8	-0.45204	-0.18644	-0.1564	-0.18454
12.8067	-0.45586	-0.19455	-0.16356	-0.18978
12.8133	-0.45872	-0.20266	-0.17023	-0.19407
12.82	-0.4611	-0.21076	-0.17595	-0.19932
12.8267	-0.46253	-0.21839	-0.18167	-0.20647
12.8333	-0.46253	-0.22554	-0.1874	-0.21505
12.84	-0.4611	-0.2327	-0.1936	-0.22411
12.8467	-0.45729	-0.23985	-0.20027	-0.23317
12.8533	-0.45252	-0.24652	-0.20647	-0.24128
12.86	-0.44489	-0.25225	-0.21219	-0.24796
12.8667	-0.43488	-0.25702	-0.21744	-0.25272
12.8733	-0.42248	-0.26178	-0.22221	-0.25606
12.88	-0.40865	-0.26608	-0.22602	-0.25797
12.8867	-0.39387	-0.26989	-0.22936	-0.2594
12.8933	-0.37766	-0.27275	-0.23222	-0.26131
12.9	-0.3624	-0.27514	-0.23508	-0.26369
12.9067	-0.34809	-0.27657	-0.23699	-0.26655
12.9133	-0.33522	-0.278	-0.23842	-0.27037
12.92	-0.3233	-0.27943	-0.2389	-0.27418
12.9267	-0.31281	-0.28038	-0.2389	-0.278
12.9333	-0.30422	-0.2799	-0.23842	-0.28086
12.94	-0.29755	-0.27943	-0.23699	-0.28229
12.9467	-0.29325	-0.27752	-0.23413	-0.28086
12.9533	-0.29087	-0.27466	-0.22888	-0.27704
12.96	-0.28992	-0.26894	-0.22125	-0.27037
12.9667	-0.28992	-0.26083	-0.21172	-0.26178
12.9733	-0.29039	-0.25034	-0.19979	-0.25082
12.98	-0.29135	-0.23746	-0.18644	-0.23794
12.9867	-0.29135	-0.22411	-0.17309	-0.22364
12.9933	-0.29039	-0.20981	-0.16069	-0.20933
13	-0.28801	-0.19455	-0.14877	-0.19646
13.0067	-0.28419	-0.17977	-0.13781	-0.18311
13.0133	-0.27895	-0.16737	-0.12732	-0.17118
13.02	-0.27275	-0.15736	-0.1173	-0.16022
13.0267	-0.26655	-0.1483	-0.10729	-0.1502
13.0333	-0.26131	-0.14019	-0.09775	-0.14114
13.04	-0.25702	-0.13256	-0.08917	-0.13161
13.0467	-0.25415	-0.12541	-0.08202	-0.12302
13.0533	-0.2532	-0.11873	-0.07629	-0.11396
13.06	-0.25368	-0.1111	-0.07105	-0.10586
13.0667	-0.25511	-0.10347	-0.06628	-0.09871
13.0733	-0.25749	-0.0968	-0.06247	-0.09346
13.08	-0.26035	-0.09012	-0.06008	-0.08917
13.0867	-0.26417	-0.08488	-0.05865	-0.08535
13.0933	-0.26703	-0.08011	-0.05865	-0.08297
13.1	-0.26894	-0.07725	-0.06056	-0.08249
13.1067	-0.27084	-0.07629	-0.0639	-0.08392
13.1133	-0.2737	-0.07629	-0.06819	-0.08631
13.12	-0.27657	-0.07772	-0.07391	-0.08965
13.1267	-0.2799	-0.08059	-0.08011	-0.09394
13.1333	-0.28372	-0.08392	-0.08774	-0.09966
13.14	-0.28896	-0.08774	-0.09537	-0.10538
13.1467	-0.29421	-0.09108	-0.103	-0.1111
13.1533	-0.29945	-0.09441	-0.11158	-0.11587
13.16	-0.30518	-0.09775	-0.11921	-0.11969
13.1667	-0.31185	-0.10157	-0.12636	-0.12302
13.1733	-0.31853	-0.10395	-0.13065	-0.12541
13.18	-0.32425	-0.10586	-0.13351	-0.12732
13.1867	-0.32902	-0.10729	-0.13494	-0.12827
13.1933	-0.33188	-0.10824	-0.13447	-0.12875
13.2	-0.3314	-0.10824	-0.13256	-0.12684
13.2067	-0.32711	-0.10586	-0.12827	-0.12302
13.2133	-0.319	-0.10157	-0.12207	-0.11587
13.22	-0.30756	-0.09346	-0.11206	-0.10586
13.2267	-0.29516	-0.08106	-0.0968	-0.0906
13.2333	-0.28181	-0.06247	-0.07439	-0.06914
13.24	-0.27084	-0.03576	-0.04387	-0.04053
13.2467	-0.26464	-0.00143	-0.00715	-0.00572
13.2533	-0.26512	0.03767	0.0329	0.0329
13.26	-0.27227	0.07629	0.07057	0.07153
13.2667	-0.28563	0.10729	0.09871	0.10443
13.2733	-0.30327	0.12589	0.11301	0.12589
13.28	-0.3233	0.12779	0.11015	0.13065
13.2867	-0.34237	0.11158	0.09108	0.1173
13.2933	-0.35954	0.08011	0.05913	0.08869
13.3	-0.37336	0.03958	0.01812	0.04959
13.3067	-0.38433	-0.00429	-0.0248	0.0062
13.3133	-0.39148	-0.04625	-0.06485	-0.03624
[truncated: 1,752 more rows]

## Sheet: MALDI MS
	α-recA			α-fnr			α-acrA			α-csgD
m/z	% vs Maximum		m/z	% vs Maximum		m/z	% vs Maximum		m/z	% vs Maximum
300.057	0.00366		300.056	0.000498414		300.11	0.00286		300.114	0.00183
300.093	0.000915751		300.135	0.000543725		300.314	0.00178		300.168	0.000757098
300.15	0.00171		300.152	0.000534209		300.538	0.000916936		300.197	0.000612744
300.215	0.00475		300.159	0.000193566		300.63	0.00102		300.221	0.000883281
300.256	0.000934676		300.202	0.0024		300.718	0.00102		300.436	0.00139
300.412	0.00256		300.308	0.00181		300.881	0.00307		300.464	0.000659306
300.563	0.00104		300.36	0.00173		301.027	0.000885653		300.574	0.00297
300.668	0.000976801		300.418	0.00197		301.032	0.00178		300.618	0.000946372
300.721	0.00147		300.445	0.0017		301.052	0.00417		300.751	0.0029
300.765	0.00189		300.612	0.00213		301.126	0.00217		300.805	0.000694006
300.795	0.0011		300.714	0.00136		301.167	0.00251		300.831	0.000683912
300.831	0.00342		300.756	0.000770276		301.207	0.000588997		300.871	0.00322
300.893	0.0057		300.868	0.00139		301.237	0.000593312		300.963	0.00322
300.965	0.000915751		300.9	0.00141		301.32	0.000755124		301.015	0.00114
301.01	0.00214		300.936	0.00254		301.4	0.000970874		301.074	0.00621
301.061	0.00183		300.989	0.00217		301.501	0.000755124		301.137	0.00623
301.125	0.00782		301.042	0.00122		301.616	0.000593312		301.171	0.00193
301.149	0.00172		301.081	0.00186		301.705	0.00205		301.195	0.00101
301.183	0.00144		301.121	0.00334		301.871	0.0014		301.307	0.000946372
301.264	0.00282		301.166	0.00254		301.901	0.000916936		301.35	0.000694006
301.291	0.00184		301.217	0.00142		301.949	0.00243		301.392	0.00126
301.391	0.00269		301.246	0.000625736		301.999	0.00135		301.429	0.000757098
301.519	0.000854701		301.278	0.000815587		302.071	0.00267		301.505	0.00132
301.538	0.00128		301.358	0.000770276		302.122	0.00255		301.545	0.00391
301.611	0.000793651		301.395	0.00109		302.147	0.00314		301.586	0.00107
301.639	0.000636142		301.469	0.00376		302.363	0.00399		301.747	0.00114
301.702	0.000976801		301.531	0.000589035		302.454	0.00162		301.799	0.00208
301.871	0.00372		301.565	0.00131		302.615	0.00129		301.875	0.00763
301.911	0.00299		301.619	0.000860897		302.655	0.000548004		301.922	0.00145
301.959	0.00287		301.647	0.00063208		302.685	0.00159		301.975	0.00221
301.998	0.0014		301.685	0.00142		302.858	0.000701187		302.031	0.00283
302.089	0.00811		301.708	0.00174		302.904	0.00318		302.074	0.00141
302.12	0.00127		301.809	0.000996828		302.966	0.00194		302.097	0.0053
302.184	0.00177		301.854	0.002		303.021	0.000873786		302.144	0.00164
302.261	0.00263		301.896	0.00195		303.076	0.00655		302.226	0.00151
302.301	0.0014		301.936	0.0012		303.138	0.04455		302.416	0.00114
302.383	0.00128		301.96	0.000808337		303.2	0.00085383		302.536	0.000757098
302.415	0.00122		301.99	0.00118		303.239	0.00221		302.6	0.000757098
302.472	0.00281		302.035	0.00428		303.266	0.000599245		302.669	0.00177
302.548	0.000854701		302.091	0.00689		303.374	0.000701187		302.766	0.00246
302.619	0.0011		302.141	0.00356		303.57	0.000647249		302.807	0.00069653
302.836	0.0011		302.171	0.000561849		303.736	0.00221		302.833	0.00149
302.891	0.000915751		302.241	0.0019		303.768	0.000846818		302.863	0.00112
302.989	0.00525		302.339	0.000724966		303.819	0.00162		302.904	0.00341
303.072	0.01427		302.416	0.00204		303.87	0.000731931		302.955	0.00297
303.138	0.03662		302.463	0.000951518		303.907	0.0014		303.002	0.000757098
303.185	0.00049536		302.522	0.000724966		303.994	0.00124		303.075	0.00858
303.246	0.000793651		302.569	0.000365927		304.074	0.00453		303.135	0.05047
303.267	0.000854701		302.598	0.00135		304.141	0.0148		303.18	0.00107
303.296	0.000793651		302.623	0.00145		304.366	0.00135		303.229	0.00259
303.37	0.00543		302.673	0.000543725		304.457	0.000572276		303.304	0.00101
303.46	0.00537		302.721	0.000589035		304.491	0.00135		303.334	0.00101
303.506	0.00195		302.751	0.00136		304.547	0.00248		303.376	0.00372
303.577	0.00122		302.798	0.00113		304.585	0.00156		303.463	0.00158
303.772	0.000915751		302.84	0.000951065		304.623	0.00264		303.54	0.00529
303.862	0.00381		302.871	0.00125		304.713	0.00151		303.58	0.0017
303.891	0.00425		302.912	0.00404		304.826	0.00216		303.698	0.00303
303.932	0.00305		302.965	0.00219		304.93	0.000593312		303.741	0.00196
303.969	0.000614164		303.017	0.00486		305.016	0.0044		303.889	0.00497
303.996	0.00104		303.076	0.00548		305.063	0.00129		303.923	0.00254
304.044	0.000874237		303.137	0.05288		305.1	0.00164		303.968	0.000757098
304.054	0.00133		303.247	0.00131		305.207	0.00205		304.073	0.00978
304.078	0.00642		303.34	0.000815587		305.261	0.000701187		304.142	0.00852
304.139	0.02344		303.376	0.0014		305.361	0.000593312		304.216	0.01331
304.201	0.00235		303.409	0.000477571		305.683	0.00146		304.335	0.000946372
304.269	0.00177		303.479	0.00136		305.764	0.00167		304.387	0.0024
304.437	0.00104		303.508	0.000883552		305.799	0.00068123		304.589	0.00252
304.486	0.00287		303.555	0.00048029		305.832	0.0013		304.651	0.000883281
304.551	0.00116		303.588	0.00145		305.919	0.00302		304.692	0.000757098
304.638	0.000793651		303.69	0.000906208		306.238	0.00237		304.729	0.000757098
304.788	0.00214		303.774	0.00136		306.385	0.000809061		304.835	0.000757098
304.834	0.00311		303.841	0.000724966		306.507	0.00377		304.899	0.00399
304.988	0.000793651		303.885	0.00418		306.766	0.00216		304.963	0.00397
305.05	0.00287		303.941	0.00107		306.815	0.00239		305	0.00114
305.087	0.00104		303.97	0.000951518		306.884	0.00176		305.027	0.00107
305.121	0.0018		304.012	0.00219		307.032	0.00113		305.061	0.00066877
305.15	0.00312		304.088	0.00836		307.081	0.000693635		305.076	0.000924921
305.197	0.00244		304.139	0.01467		307.112	0.000701187		305.11	0.00284
305.245	0.000732601		304.186	0.00061758		307.156	0.00237		305.156	0.00266
305.309	0.00195		304.241	0.0014		307.205	0.000593312		305.191	0.00467
305.382	0.00159		304.485	0.00299		307.259	0.000862999		305.333	0.000883281
305.496	0.0011		304.514	0.00159		307.289	0.0006548		305.393	0.00227
305.658	0.00159		304.551	0.00109		307.355	0.002		305.5	0.000757098
305.845	0.00195		304.583	0.000634345		307.425	0.000970874		305.536	0.00107
305.889	0.00129		304.652	0.00168		307.563	0.000809061		305.559	0.00101
305.915	0.000505372		304.695	0.000860897		307.742	0.00162		305.637	0.000757098
305.956	0.000774725		304.773	0.000543725		307.846	0.000701187		305.764	0.00126
305.985	0.00116		304.842	0.00108		307.989	0.000701187		305.793	0.000552618
306.031	0.00176		304.888	0.00299		308.03	0.00113		305.851	0.00126
306.059	0.00293		304.968	0.00136		308.067	0.000862999		305.89	0.000922397
306.115	0.00672		305.001	0.00178		308.122	0.000697411		305.927	0.00367
306.161	0.00122		305.031	0.00194		308.153	0.000701187		305.947	0.00176
306.21	0.0011		305.046	0.000581332		308.232	0.0014		305.992	0.00127
306.451	0.00269		305.084	0.00104		308.436	0.000701187		306.04	0.00309
306.504	0.00178		305.153	0.00306		308.499	0.00108		306.11	0.00342
306.536	0.000671551		305.214	0.0041		308.568	0.00162		306.156	0.00341
306.647	0.00211		305.293	0.00113		308.607	0.000647249		306.244	0.00132
306.672	0.00121		305.399	0.000679656		308.657	0.00156		306.313	0.00177
306.804	0.000671551		305.44	0.00166		308.726	0.000506472		306.392	0.000757098
306.856	0.00104		305.505	0.00163		308.758	0.00215		306.43	0.000757098
306.896	0.00473		305.567	0.0019		308.804	0.000701187		306.487	0.00189
306.928	0.00286		305.62	0.0015		308.848	0.000970874		306.548	0.00101
306.993	0.00318		305.682	0.00272		308.987	0.00156		306.788	0.00107
307.01	0.00125		305.804	0.000589035		309.04	0.000872168		306.853	0.00259
307.021	0.00144		305.88	0.00136		309.077	0.00351		306.909	0.00184
307.048	0.0011		305.946	0.00172		309.124	0.00464		306.975	0.00174
307.12	0.0033		306.026	0.00299		309.188	0.00408		307.009	0.000709148
307.165	0.00226		306.076	0.00109		309.262	0.00119		307.034	0.000757098
307.298	0.000915751		306.121	0.00259		309.308	0.00237		307.131	0.00524
307.337	0.00165		306.179	0.0027		309.349	0.000701187		307.402	0.00145
307.417	0.00348		306.217	0.000937019		309.413	0.000916936		307.476	0.00177
307.454	0.000915751		306.298	0.000906208		309.568	0.00217		307.544	0.00271
307.855	0.00159		306.395	0.00352		309.596	0.00123		307.593	0.000820189
307.912	0.000907814		306.427	0.000840961		309.925	0.00221		307.628	0.00126
307.941	0.0028		306.508	0.000498414		309.98	0.000916936		307.663	0.00271
307.98	0.00128		306.609	0.000770276		310.032	0.000754585		307.74	0.00177
308.019	0.000948107		306.649	0.00145		310.063	0.000701187		307.85	0.00139
308.043	0.000915751		306.68	0.000906208		310.107	0.000809061		307.911	0.0012
308.082	0.00299		306.756	0.0032		310.162	0.00151		308.014	0.00169
308.123	0.00177		306.796	0.00124		310.199	0.00211		308.05	0.00095142
308.177	0.0011		306.888	0.00069053		310.328	0.0014		308.065	0.000830284
308.228	0.000732601		306.918	0.00129		310.424	0.00189		308.097	0.00225
308.278	0.00104		306.995	0.000498414		310.578	0.00135		308.132	0.00494
308.517	0.0022		307.032	0.000770276		310.653	0.000970874		308.178	0.00107
308.593	0.00256		307.074	0.00274		310.738	0.00146		308.212	0.000837224
308.642	0.00348		307.115	0.00183		310.776	0.00102		308.24	0.00139
308.697	0.000787546		307.151	0.0028		310.847	0.00412		308.394	0.000820189
308.781	0.00293		307.184	0.00101		310.883	0.00069795		308.466	0.000946372
308.823	0.00236		307.227	0.00199		310.942	0.00474		308.509	0.00101
308.874	0.00197		307.323	0.0014		310.986	0.00131		308.677	0.000883281
308.955	0.00146		307.398	0.00231		311.023	0.00135		308.81	0.00158
309.014	0.00575		307.445	0.000770276		311.081	0.000674218		308.863	0.00497
309.047	0.0035		307.507	0.000498414		311.109	0.00165		308.989	0.00114
309.077	0.00267		307.609	0.00236		311.211	0.00102		309.037	0.0053
309.129	0.000976801		307.68	0.00109		311.254	0.00179		309.069	0.00142
309.169	0.000978022		307.797	0.000770276		311.462	0.00167		309.102	0.0017
309.197	0.00142		307.872	0.00254		311.515	0.00192		309.161	0.00328
309.224	0.00183		307.899	0.00169		311.538	0.00124		309.215	0.00101
309.303	0.000671551		307.932	0.00136		311.638	0.00334		309.35	0.0024
309.436	0.00128		307.965	0.002		311.741	0.000701187		309.416	0.00385
309.462	0.000671551		307.981	0.000550521		311.854	0.000554477		309.613	0.00297
309.518	0.00256		308.019	0.000601722		311.885	0.00201		309.685	0.000694006
309.56	0.000971917		308.033	0.000784776		311.946	0.0027		309.729	0.00151
309.583	0.00069536		308.049	0.000742637		311.978	0.000838188		309.767	0.000820189
309.625	0.00189		308.141	0.00121		312.007	0.000944984		309.853	0.00315
309.679	0.0033		308.189	0.00216		312.097	0.00205		309.94	0.00158
309.747	0.00171		308.301	0.0015		312.186	0.00135		310.035	0.00418
309.813	0.00159		308.34	0.00116		312.629	0.000647249		310.114	0.00158
309.86	0.00287		308.429	0.00172		312.728	0.00357		310.158	0.0038
309.898	0.00101		308.474	0.00127		312.884	0.00129		310.216	0.000820189
309.924	0.00183		308.616	0.000996828		313.009	0.00939		310.268	0.0021
309.951	0.00106		308.678	0.00172		313.066	0.00372		310.304	0.00249
309.995	0.00108		308.709	0.00159		313.131	0.00833		310.334	0.000734385
310.028	0.00231		308.77	0.000724966		313.191	0.000709817		310.393	0.000681388
310.056	0.00445		308.825	0.00177		313.251	0.000809061		310.428	0.00225
310.11	0.000671551		308.904	0.0014		313.301	0.00102		310.632	0.00222
310.164	0.00445		308.953	0.000578614		313.361	0.000755124		310.654	0.00131
310.213	0.00287		308.98	0.00244		313.414	0.00189		310.744	0.00322
310.258	0.00116		309.013	0.0019		313.476	0.00275		310.863	0.00774
310.315	0.00322		309.046	0.00169		313.637	0.000755124		310.921	0.00119
310.394	0.00452		309.061	0.00158		313.904	0.00853		310.962	0.00349
310.5	0.00208		309.075	0.00127		313.96	0.00256		311.012	0.00215
310.541	0.00293		309.127	0.00246		314.008	0.0089		311.076	0.000615079
310.745	0.000671551		309.163	0.00373		314.128	0.00156		311.11	0.00373
310.813	0.00871		309.205	0.00203		314.155	0.00102		311.181	0.00347
310.921	0.00109		309.224	0.00522		314.32	0.000647249		311.229	0.0034
310.955	0.00188		309.273	0.000724966		314.53	0.00162		311.259	0.000587886
311.006	0.00133		309.307	0.000589035		314.573	0.000701187		311.315	0.00139
311.036	0.00526		309.354	0.000498414		314.613	0.00254		311.398	0.00101
311.101	0.00408		309.405	0.00285		314.697	0.000862999		311.455	0.00101
311.124	0.00469		309.497	0.000679656		314.768	0.000647249		311.494	0.0012
311.157	0.00129		309.561	0.00122		314.851	0.0014		311.657	0.000694006
311.192	0.00383		309.601	0.000394835		314.979	0.00204		311.815	0.00189
311.252	0.0022		309.642	0.0111		315.051	0.00427		311.88	0.00126
311.291	0.0013		309.775	0.0029		315.092	0.00232		311.918	0.000998107
311.32	0.00197		309.84	0.000679656		315.13	0.00183		311.941	0.000894637
311.352	0.00071978		309.868	0.00042628		315.226	0.00216		311.987	0.00221
311.391	0.00122		309.904	0.00418		315.261	0.000977886		312.024	0.000694006
311.462	0.00116		309.952	0.00104		315.3	0.000535383		312.107	0.00137
311.544	0.000915751		309.999	0.00163		315.335	0.00518		312.139	0.0024
311.731	0.000854701		310.04	0.00236		315.388	0.00195		312.174	0.00107
311.777	0.000732601		310.088	0.000815587		315.605	0.00161		312.248	0.00164
311.832	0.000732601		310.143	0.0045		315.648	0.000513538		312.286	0.00151
311.908	0.00427		310.183	0.00334		315.685	0.000970874		312.425	0.00397
311.979	0.00391		310.236	0.00138		315.774	0.00146		312.462	0.000531041
312.082	0.00263		310.268	0.000906208		315.843	0.00113		312.501	0.0036
312.315	0.00159		310.313	0.000724966		315.878	0.0021		312.57	0.00101
312.347	0.00244		310.367	0.00163		315.92	0.00313		312.651	0.00139
312.387	0.0006221		310.393	0.000978251		315.975	0.00148		312.711	0.000694006
312.407	0.0011		310.434	0.00195		316.026	0.00302		312.855	0.00107
312.449	0.000732601		310.57	0.00333		316.087	0.000970874		312.956	0.00122
312.488	0.00241		310.639	0.0015		316.127	0.000412406		312.983	0.00193
312.56	0.00519		310.704	0.00237		316.161	0.00571		313.014	0.00335
312.635	0.0036		310.767	0.000724966		316.38	0.000467368		313.062	0.00502
312.867	0.00562		310.803	0.000589035		316.409	0.00201		313.101	0.00349
312.92	0.000732601		310.864	0.00168		316.608	0.00216		313.191	0.000820189
312.945	0.0011		310.94	0.00169		316.655	0.000593312		313.242	0.00101
313.008	0.0063		310.973	0.00421		316.713	0.000862999		313.296	0.00145
313.059	0.01391		311.04	0.00119		316.737	0.000647249		313.435	0.00107
313.125	0.000826618		311.098	0.00814		316.868	0.000701187		313.585	0.00609
313.166	0.00147		311.135	0.00185		316.938	0.00113		313.631	0.000803785
313.241	0.0011		311.183	0.0015		317.015	0.00259		313.719	0.00252
313.318	0.00116		311.36	0.000724966		317.083	0.000986516		313.849	0.00252
313.396	0.000793651		311.399	0.00236		317.117	0.00275		313.904	0.00593
313.508	0.0011		311.513	0.000543725		317.158	0.000600324		313.955	0.00227
313.601	0.00269		311.619	0.000589035		317.181	0.00106		314.015	0.01073
313.752	0.000732601		311.664	0.00104		317.212	0.000651025		314.062	0.00114
313.793	0.000732601		311.748	0.00216		317.24	0.00143		314.146	0.00126
313.909	0.00983		311.809	0.00281		317.311	0.000701187		314.274	0.000820189
314.012	0.00784		311.89	0.000950612		317.363	0.00178		314.319	0.00391
314.111	0.00144		311.92	0.00186		317.47	0.00129		314.38	0.00134
314.145	0.00938		311.96	0.00171		317.558	0.00115		314.448	0.0012
314.202	0.00263		312.005	0.0026		317.583	0.00311		314.639	0.00132
314.257	0.000732601		312.068	0.00122		317.625	0.000809061		314.705	0.00328
314.295	0.00134		312.123	0.00353		317.799	0.000755124		314.806	0.00208
314.379	0.00301		312.163	0.00189		317.881	0.00178		314.897	0.00265
314.409	0.00147		312.2	0.0025		317.946	0.000593312		314.939	0.00125
314.44	0.00234		312.245	0.00323		318.023	0.00302		314.979	0.0036
314.512	0.000732601		312.276	0.000738559		318.074	0.000916936		315.037	0.00593
314.596	0.000732601		312.331	0.00435		318.145	0.00151		315.08	0.0011
314.653	0.00287		312.426	0.00557		318.228	0.000868393		315.192	0.00741
314.906	0.00522		312.561	0.00145		318.26	0.0016		315.287	0.000757098
314.927	0.00332		312.626	0.00154		318.313	0.00108		315.337	0.000883281
314.954	0.00149		312.719	0.00154		318.402	0.00248		315.433	0.00379
315.019	0.00687		312.82	0.00109		318.513	0.00162		315.542	0.00215
315.086	0.00232		312.853	0.000770276		318.559	0.002		315.652	0.00491
315.131	0.00254		312.89	0.00154		318.661	0.00159		315.697	0.00145
315.176	0.00397		312.922	0.000543725		318.712	0.00287		315.839	0.000981073
315.205	0.00187		312.961	0.00125		318.805	0.000701187		315.89	0.00101
315.257	0.00165		313.006	0.00755		318.86	0.00865		315.935	0.00107
315.295	0.00147		313.067	0.00537		318.918	0.00206		315.967	0.00107
315.445	0.000854701		313.115	0.00572		318.987	0.000677454		316.087	0.00252
315.479	0.000854701		313.187	0.000815587		319.025	0.01148		316.171	0.00303
315.723	0.00208		313.232	0.00286		319.088	0.000592233		316.308	0.0036
315.823	0.00232		313.264	0.000705936		319.138	0.00609		316.351	0.000694006
315.847	0.00153		313.305	0.0014		319.193	0.0086		316.392	0.000268391
315.888	0.00209		313.407	0.000634345		319.253	0.0012		316.398	0.000709779
315.917	0.00092735		313.473	0.000815587		319.382	0.00205		316.426	0.00218
315.995	0.00239		313.596	0.00154		319.47	0.00291		316.484	0.000663722
316.028	0.000764957		313.677	0.000543725		319.508	0.000647249		316.512	0.00128
316.076	0.00272		313.732	0.000770276		319.539	0.000809061		316.643	0.00114
316.116	0.00281		313.782	0.000646126		319.586	0.000862999		316.679	0.00208
316.164	0.00136		313.809	0.00298		319.85	0.00286		316.753	0.000820189
316.212	0.00292		313.858	0.00337		319.922	0.000701187		316.843	0.00211
316.503	0.000732601		313.905	0.0081		319.994	0.00345		316.878	0.00238
316.644	0.0025		313.97	0.000543725		320.046	0.00275		316.933	0.00465
316.814	0.00232		314.016	0.00644		320.118	0.00189		316.983	0.00297
316.893	0.00269		314.08	0.00199		320.16	0.000745955		317.048	0.00412
316.959	0.00238		314.138	0.00118		320.188	0.00166		317.101	0.00444
317	0.0046		314.183	0.000815587		320.216	0.00102		317.165	0.00203
317.046	0.00161		314.209	0.000507476		320.415	0.000647249		317.2	0.00615
317.08	0.00177		314.243	0.00172		320.569	0.00183		317.242	0.00675
317.127	0.00347		314.34	0.000770276		320.661	0.00108		317.292	0.00126
317.162	0.00409		314.433	0.00122		320.727	0.0021		317.357	0.00158
317.214	0.00116		314.54	0.000724966		320.789	0.000647249		317.426	0.00177
317.247	0.0011		314.596	0.00204		320.879	0.00173		317.483	0.000757098
317.298	0.00348		314.649	0.000860897		320.978	0.000862999		317.544	0.00126
317.465	0.00348		314.744	0.00103		321.083	0.00771		317.62	0.000946372
317.503	0.000791209		314.792	0.00602		321.142	0.000604639		317.711	0.00107
317.62	0.00385		314.87	0.00315		321.171	0.000926106		317.762	0.00372
317.688	0.00104		314.913	0.0036		321.236	0.00062891		317.882	0.00492
317.747	0.00342		314.947	0.000790666		321.267	0.000864078		318.12	0.00207
317.841	0.000915751		314.996	0.00368		321.336	0.00189		318.189	0.00116
317.889	0.00116		315.033	0.00404		321.423	0.00221		318.246	0.00107
317.941	0.00617		315.076	0.00228		321.656	0.00248		318.36	0.000776025
318.055	0.00232		315.138	0.00258		321.766	0.000916936		318.391	0.00123
318.12	0.00183		315.19	0.00181		321.849	0.00243		318.42	0.00196
318.223	0.000854701		315.246	0.00326		321.9	0.000701187		318.459	0.00208
318.326	0.00183		315.283	0.00167		322.025	0.000647249		318.602	0.00221
318.386	0.00165		315.314	0.000570005		322.097	0.04446		318.682	0.000757098
318.426	0.000671551		315.372	0.000906208		322.184	0.002		318.817	0.000944479
318.56	0.00275		315.511	0.00127		322.426	0.000701187		318.853	0.00405
318.617	0.00189		315.561	0.000679656		322.589	0.00334		318.906	0.00378
318.671	0.000896215		315.655	0.00104		322.72	0.00135		318.984	0.00183
318.701	0.00284		315.691	0.000770276		322.77	0.00108		319.067	0.00208
318.749	0.00244		315.722	0.000634345		322.824	0.00108		319.162	0.00118
318.828	0.00282		315.778	0.00154		322.872	0.000701187		319.189	0.000946372
318.875	0.00423		315.811	0.00118		322.907	0.000892125		319.264	0.000820189
318.99	0.000976801		315.838	0.00061894		322.938	0.0014		319.402	0.00315
319.034	0.00113		315.884	0.00235		322.974	0.000915318		319.449	0.00656
319.075	0.00308		315.913	0.00217		323.006	0.0024		319.849	0.00322
319.118	0.00169		315.937	0.00238		323.036	0.000970874		319.922	0.00613
319.139	0.00118		316.031	0.00434		323.093	0.01235		319.986	0.000694006
319.21	0.00158		316.084	0.00172		323.131	0.00256		320.066	0.0024
319.236	0.000498596		316.136	0.000815587		323.185	0.000970874		320.105	0.00353
319.271	0.00177		316.178	0.00274		323.218	0.000755124		320.174	0.00183
319.322	0.00303		316.215	0.00355		323.271	0.00146		320.232	0.000883281
319.368	0.00431		316.254	0.00118		323.335	0.00102		320.312	0.00132
319.462	0.000854701		316.292	0.00131		323.381	0.000862999		320.346	0.00151
319.513	0.00598		316.352	0.00177		323.416	0.00108		320.376	0.00126
319.546	0.00244		316.502	0.0014		323.507	0.00275		320.488	0.00175
319.583	0.00177		316.572	0.00245		323.702	0.00108		320.521	0.00309
319.711	0.00128		316.631	0.000679656		323.767	0.0027		320.644	0.000757098
319.763	0.0022		316.673	0.000420027		323.854	0.00144		320.75	0.000820189
319.879	0.00424		316.706	0.00459		323.897	0.00129		320.797	0.00101
319.923	0.00079243		316.752	0.002		323.933	0.000755124		320.856	0.00271
319.958	0.00271		316.81	0.000609425		324.016	0.00707		320.89	0.00303
320.02	0.00116		316.853	0.00272		324.095	0.00216		320.984	0.00101
320.055	0.00275		316.913	0.000589035		324.134	0.000970874		321.053	0.00108
320.097	0.000777167		316.957	0.000470322		324.186	0.00081877		321.084	0.00734
320.123	0.00163		316.985	0.00125		324.211	0.00251		321.131	0.00114
320.229	0.00104		317.031	0.00299		324.255	0.000701187		321.186	0.00725
320.304	0.00192		317.072	0.00119		324.294	0.000755124		321.254	0.00467
320.341	0.000976801		317.131	0.00418		324.434	0.000701187		321.566	0.00366
320.38	0.00366		317.171	0.0043		324.582	0.000916936		321.632	0.00196
320.435	0.000761905		317.246	0.00258		324.609	0.000642934		321.657	0.00215
320.467	0.00537		317.33	0.00177		324.778	0.00302		321.704	0.000820189
320.547	0.00217		317.444	0.00201		324.84	0.00144		321.782	0.00177
320.588	0.00159		317.489	0.00242		324.873	0.000667206		321.849	0.00215
320.675	0.0058		317.598	0.000996828		324.911	0.00162		321.92	0.00278
320.798	0.000671551		317.651	0.000906208		324.944	0.000862999		321.953	0.00139
320.933	0.0036		317.791	0.000996828		325.04	0.00592		322.002	0.00637
320.979	0.000976801		317.85	0.0033		325.081	0.00249		322.096	0.06972
321.036	0.0019		317.895	0.000589035		325.114	0.000358252		322.195	0.00271
321.074	0.00733		317.94	0.0014		325.154	0.000916936		322.241	0.0012
321.13	0.00281		318.011	0.00128		325.195	0.000970874		322.312	0.0012
321.18	0.000732601		318.042	0.00122		325.488	0.000837109		322.344	0.00101
321.223	0.000882173		318.132	0.00116		325.513	0.0014		322.422	0.0017
321.248	0.0014		318.173	0.000661078		325.66	0.00173		322.463	0.00183
321.384	0.000854701		318.187	0.00080879		325.724	0.00236		322.501	0.00101
321.428	0.000773504		318.205	0.000670594		325.755	0.000601402		322.627	0.00177
321.462	0.00673		318.271	0.00122		325.8	0.00221		322.783	0.000946372
321.5	0.000735653		318.378	0.00404		325.876	0.00135		322.887	0.00275
321.588	0.000671551		318.488	0.0015		325.95	0.00113		322.921	0.00222
321.65	0.00317		318.584	0.000801994		326.056	0.00204		323.036	0.00202
321.809	0.00146		318.608	0.00153		326.094	0.00453		323.1	0.01474
321.854	0.00262		318.719	0.000453557		326.194	0.00178		323.235	0.000757098
321.952	0.00159		318.755	0.00177		326.285	0.00189		323.299	0.000946372
321.991	0.00122		318.794	0.000530131		326.363	0.00129		323.342	0.000883281
322.03	0.00232		318.832	0.00124		326.464	0.00279		323.403	0.00593
322.097	0.06868		318.88	0.000724966		326.527	0.000701187		323.479	0.000883281
322.158	0.000567521		318.911	0.000634345		326.59	0.00135		323.515	0.000883281
322.215	0.00201		318.951	0.000815587		326.716	0.000755124		323.593	0.00669
322.261	0.00165		319.041	0.00123		326.755	0.000970874		323.714	0.000694006
322.345	0.000671551		319.07	0.00247		326.802	0.000701187		323.803	0.00101
322.425	0.000732601		319.11	0.00107		326.847	0.00129		323.849	0.00249
322.468	0.0033		319.154	0.00186		326.898	0.000755124		323.877	0.00159
322.594	0.00305		319.199	0.00148		326.936	0.00156		323.921	0.00107
322.641	0.00177		319.241	0.0021		327.063	0.00135		324.034	0.01397
322.688	0.000915751		319.294	0.000589035		327.16	0.00336		324.104	0.00177
322.777	0.000732601		319.364	0.0014		327.195	0.00792		324.165	0.00158
322.828	0.0022		319.401	0.00168		327.288	0.0014		324.277	0.00151
322.93	0.00116		319.458	0.000299003		327.333	0.000711435		324.364	0.00227
322.994	0.000854701		319.462	0.000450476		327.356	0.00123		324.402	0.00278
323.055	0.00244		319.497	0.00283		327.427	0.00108		324.481	0.00227
323.102	0.01284		319.642	0.00204		327.469	0.000701187		324.591	0.00366
323.206	0.00513		319.688	0.00394		327.51	0.00354		324.696	0.00277
323.293	0.00104		319.746	0.00223		327.577	0.00129		324.737	0.00064858
323.324	0.00122		319.811	0.00136		327.695	0.00249		324.771	0.00132
323.405	0.00226		319.865	0.000724966		327.722	0.000694175		324.809	0.00164
323.489	0.00104		319.931	0.000462619		327.779	0.00248		324.851	0.00278
323.575	0.00147		319.958	0.000522882		327.91	0.00106		324.996	0.00189
323.669	0.00122		319.997	0.00186		327.938	0.00371		325.032	0.00505
323.708	0.00169		320.059	0.0034		327.99	0.00516		325.077	0.00139
323.796	0.000671551		320.105	0.00319		328.125	0.00189		325.114	0.00397
323.841	0.000732601		320.158	0.00273		328.174	0.01032		325.191	0.01104
323.94	0.000875458		320.209	0.000770276		328.267	0.000862999		325.248	0.000946372
323.972	0.00236		320.257	0.00154		328.33	0.00108		325.33	0.00328
324.029	0.017		320.309	0.0015		328.392	0.000647249		325.493	0.00129
324.104	0.00584		320.367	0.000543725		328.46	0.00151		325.525	0.00461
324.138	0.000310623		320.434	0.000589035		328.519	0.00151		325.599	0.0024
324.193	0.00136		320.652	0.00159		328.573	0.000916936		325.662	0.00132
324.226	0.00362		320.711	0.000652923		328.739	0.000970874		325.732	0.000757098
324.523	0.00372		320.738	0.000542365		328.888	0.00173		325.86	0.0036
324.585	0.000671551		320.832	0.000530585		329.005	0.00134		325.909	0.00676
324.642	0.00172		320.859	0.00107		329.041	0.00102		325.954	0.00236
324.666	0.00141		320.891	0.0037		329.074	0.000539914		326.037	0.0031
324.696	0.00167		320.943	0.00353		329.115	0.00252		326.076	0.000789274
324.825	0.000671551		320.993	0.00177		329.151	0.000713053		326.115	0.00404
324.907	0.000793651		321.082	0.00372		329.246	0.00264		326.163	0.00303
324.947	0.00153		321.135	0.00317		329.306	0.002		326.188	0.000906625
324.992	0.00102		321.197	0.00326		329.464	0.00399		326.255	0.000694006
325.037	0.00562		321.298	0.000634345		329.514	0.00151		326.351	0.00139
325.088	0.00404		321.356	0.000589035		329.733	0.000755124		326.473	0.00132
325.115	0.00445		321.411	0.00181		329.787	0.00243		326.55	0.000694006
325.164	0.00148		321.441	0.000368283		330.055	0.0034		326.64	0.000946372
325.198	0.0045		321.568	0.00104		330.126	0.00243		326.77	0.00189
325.245	0.00225		321.652	0.00222		330.633	0.00108		326.865	0.000904732
325.317	0.00369		321.72	0.00236		330.665	0.000970874		326.902	0.00626
325.379	0.00199		321.776	0.00173		330.707	0.000862999		326.938	0.00164
325.522	0.0033		321.809	0.00222		330.826	0.000862999		327.034	0.0017
325.602	0.00519		321.845	0.00195		330.879	0.00367		327.134	0.0024
325.718	0.000671551		321.875	0.000860897		330.959	0.00151		327.199	0.00987
325.782	0.00128		321.913	0.000996828		331.006	0.00146		327.268	0.00284
325.903	0.00159		321.985	0.00069778		331.074	0.00475		327.644	0.000694006
325.976	0.00165		322.016	0.0025		331.156	0.00378		327.693	0.00328
326.051	0.000976801		322.096	0.0792		331.236	0.000970874		327.807	0.00404
326.093	0.00311		322.164	0.000866787		331.331	0.00259		327.877	0.00256
326.146	0.000976801		322.212	0.000906208		331.399	0.00119		327.932	0.00421
326.195	0.00104		322.288	0.00109		331.474	0.00151		328.061	0.0053
326.237	0.00201		322.351	0.00168		331.529	0.00194		328.223	0.00233
326.448	0.00256		322.469	0.00113		331.66	0.00183		328.342	0.000820189
326.502	0.00197		322.54	0.00272		331.821	0.00106		328.493	0.00164
326.602	0.00317		322.63	0.00349		331.865	0.00113		328.617	0.00353
326.783	0.00165		322.696	0.00104		332.023	0.00205		328.711	0.00271
326.817	0.00171		322.822	0.000634345		332.072	0.00167		328.787	0.0036
326.947	0.0025		322.856	0.000543725		332.142	0.0041		328.821	0.00073123
326.975	0.000930403		322.911	0.000996828		332.189	0.00113		328.861	0.00298
327.007	0.00128		322.991	0.000876303		332.341	0.00129		328.909	0.00305
327.051	0.00141		323.029	0.00456		332.377	0.00108		329.024	0.0024
327.085	0.0045		323.096	0.01375		332.616	0.00361		329.068	0.000774132
327.128	0.000976801		323.149	0.00208		332.679	0.00464		329.11	0.00551
327.202	0.01233		323.292	0.000815587		332.781	0.00129		329.161	0.00177
327.26	0.00214		323.359	0.000770276		332.879	0.000647249		329.214	0.000749527
327.291	0.000976801		323.421	0.00199		332.978	0.00232		329.256	0.00328
327.405	0.00311		323.464	0.00154		333.065	0.00243		329.387	0.000820189
327.468	0.00372		323.544	0.00168		333.12	0.0028		329.467	0.00107
327.541	0.00385		323.649	0.000635705		333.183	0.00719		329.497	0.00091735
327.622	0.000793651		323.684	0.00242		333.217	0.00176		329.545	0.00227
327.695	0.00414		323.729	0.00133		333.288	0.00124		329.645	0.00139
327.751	0.0022		323.771	0.00128		333.316	0.000676375		329.713	0.00151
327.795	0.00128		323.81	0.000959674		333.434	0.00286		329.795	0.00322
327.853	0.00225		323.848	0.00203		333.597	0.00334		329.884	0.00101
327.876	0.00149		323.898	0.00177		333.731	0.00221		329.959	0.00109
327.959	0.00167		323.966	0.00272		333.81	0.00329		329.983	0.00186
327.99	0.00498		324.026	0.0065		333.908	0.00225		330.021	0.00306
328.041	0.00171		324.06	0.000919348		333.941	0.00256		330.062	0.000757098
328.066	0.00134		324.102	0.00118		333.977	0.00117		330.12	0.00246
328.177	0.00306		324.178	0.00236		334.038	0.0021		330.163	0.00297
328.207	0.00706		324.211	0.000724966		334.191	0.00287		330.206	0.000946372
328.279	0.000976801		324.257	0.00208		334.23	0.000818231		330.245	0.000757098
328.341	0.00139		324.301	0.000634345		334.277	0.000755124		330.293	0.00145
328.368	0.00128		324.454	0.000634345		334.408	0.000862999		330.351	0.000762145
328.408	0.00171		324.527	0.000621658		334.471	0.000647249		330.379	0.00292
328.46	0.000793651		324.563	0.00105		334.533	0.000862999		330.476	0.00151
328.582	0.00147		324.594	0.00107		334.636	0.0034		330.511	0.000794322
328.674	0.00312		324.635	0.00137		334.748	0.00324		330.611	0.00347
328.72	0.00406		324.714	0.00113		334.86	0.00221		330.783	0.00372
328.842	0.00329		324.752	0.000770276		334.912	0.00248		330.948	0.00259
328.881	0.00357		324.796	0.00096058		334.95	0.00221		331.044	0.00151
328.983	0.00189		324.856	0.00317		335.029	0.00294		331.084	0.00284
329.031	0.00275		324.92	0.000498414		335.07	0.00586		331.143	0.00284
329.113	0.00899		324.973	0.000679656		335.125	0.0041		331.221	0.00246
329.166	0.00471		325.03	0.0089		335.269	0.00281		331.308	0.000946372
329.223	0.000793651		325.095	0.00225		335.311	0.00376		331.372	0.000757098
329.297	0.00415		325.137	0.00188		335.415	0.000809061		331.427	0.00284
329.35	0.00165		325.189	0.00231		335.454	0.000661812		331.481	0.00139
329.429	0.00122		325.224	0.000550068		335.486	0.00183		331.618	0.00101
329.489	0.00177		325.266	0.00135		335.673	0.00371		331.688	0.00205
329.541	0.00226		325.304	0.00344		335.708	0.00787		331.721	0.000962145
329.578	0.00269		325.382	0.00252		335.807	0.00156		331.753	0.00158
329.695	0.00385		325.42	0.000377843		335.861	0.000593312		331.852	0.00271
329.76	0.00195		325.453	0.000815587		335.942	0.00296		331.911	0.00177
329.83	0.0022		325.524	0.00544		336.003	0.00243		332.015	0.0024
329.882	0.00201		325.599	0.000589035		336.082	0.00227		332.073	0.00284
329.938	0.00287		325.657	0.00304		336.142	0.00197		332.154	0.00126
330.028	0.000732601		325.789	0.000996828		336.208	0.0138		332.206	0.00221
330.078	0.000732601		325.864	0.01313		336.314	0.000755124		332.238	0.00125
330.114	0.000874847		325.935	0.0032		336.575	0.00173		332.264	0.00132
330.151	0.00256		325.994	0.0045		336.738	0.000647249		332.297	0.000677603
330.223	0.000732601		326.072	0.00221		336.83	0.0028		332.331	0.00158
330.298	0.00232		326.101	0.00147		336.932	0.00108		332.415	0.0029
330.368	0.00171		326.17	0.00783		336.979	0.00135		332.457	0.00158
330.455	0.00208		326.235	0.000634345		337.042	0.000457821		332.515	0.00322
330.519	0.00147		326.289	0.000690077		337.075	0.00246		332.55	0.000610284
330.567	0.000732601		326.315	0.000951518		337.131	0.00252		332.646	0.00187
330.659	0.0025		326.378	0.000679656		337.179	0.00227		332.686	0.00185
330.717	0.000854701		326.45	0.00172		337.227	0.00129		332.711	0.00167
330.767	0.00208		326.527	0.00464		337.277	0.00135		332.779	0.00126
330.848	0.00153		326.556	0.00102		337.342	0.000593312		332.82	0.000974763
330.894	0.00263		326.687	0.000490711		337.422	0.00361		332.851	0.00114
330.933	0.00116		326.72	0.000522882		337.451	0.000648328		332.876	0.00101
330.975	0.000793651		326.754	0.00155		337.493	0.000647249		332.923	0.00135
331.035	0.000798535		326.8	0.00236		337.529	0.00167		332.954	0.00117
331.077	0.00687		326.853	0.00222		337.598	0.000593312		333.01	0.00581
331.145	0.00579		326.904	0.00172		337.742	0.00491		333.06	0.0024
331.196	0.00435		326.945	0.00131		337.784	0.000701187		333.123	0.00505
331.277	0.00104		327.013	0.00593		337.926	0.00162		333.167	0.00567
331.332	0.00256		327.072	0.00302		338.007	0.000916936		333.2	0.00349
331.393	0.00348		327.113	0.000815587		338.04	0.00055178		333.308	0.000330852
331.417	0.0027		327.164	0.000554146		338.122	0.00227		333.334	0.00226
331.514	0.00342		327.202	0.00883		338.256	0.000593312		333.374	0.00252
331.63	0.00116		327.228	0.0026		338.457	0.000593312		333.435	0.00196
331.713	0.00378		327.262	0.000946081		338.665	0.00135		333.502	0.000811356
331.8	0.00126		327.308	0.000498414		338.831	0.00243		333.543	0.00341
331.829	0.000811355		327.404	0.0014		338.88	0.0034		333.599	0.00101
331.949	0.00415		327.445	0.00172		339.092	0.01088		333.663	0.000757098
331.995	0.000987179		327.602	0.00118		339.173	0.00146		333.734	0.00114
332.029	0.0011		327.654	0.00115		339.207	0.000699029		333.83	0.000757098
332.068	0.00227		327.709	0.00245		339.248	0.000557713		334.023	0.000820189
332.103	0.00265		327.796	0.000770276		339.273	0.000898598		334.092	0.00189
332.144	0.00215		327.839	0.00109		339.317	0.000593312		334.176	0.00473
332.176	0.00321		327.876	0.00186		339.423	0.00356		334.232	0.00139
332.228	0.000915751		327.929	0.00322		339.561	0.000771845		334.397	0.0012
332.325	0.000793651		327.995	0.00181		339.589	0.00122		334.504	0.000820189
332.429	0.000854701		328.065	0.000815587		339.653	0.00151		334.599	0.000883281
332.507	0.0033		328.11	0.00258		339.755	0.000593312		334.638	0.00202
332.671	0.00195		328.193	0.00648		339.794	0.000970874		334.709	0.00184
332.698	0.00124		328.268	0.00308		339.862	0.00173		334.752	0.00162
332.731	0.000671551		328.318	0.00168		339.913	0.000701187		334.894	0.000820189
332.772	0.00105		328.37	0.00404		340.005	0.0021		334.988	0.000820189
332.809	0.00288		328.413	0.00161		340.036	0.00129		335.042	0.00227
332.864	0.00165		328.466	0.00186		340.127	0.00197		335.101	0.00259
332.901	0.00178		328.563	0.000724966		340.152	0.00213		335.14	0.00323
332.945	0.00116		328.605	0.000634345		340.305	0.00129		335.171	0.000327066
332.995	0.0022		328.685	0.00113		340.379	0.000701187		335.258	0.00107
333.041	0.000641026		328.732	0.0014		340.43	0.00167		335.293	0.00101
333.075	0.0014		328.793	0.00131		340.535	0.00119		335.393	0.000883281
333.112	0.000854701		328.847	0.00213		340.668	0.00204		335.427	0.000883281
333.156	0.00217		328.882	0.000790213		340.697	0.00378		335.482	0.00132
333.19	0.00969		328.912	0.00133		340.82	0.00529		335.633	0.00333
333.257	0.000671551		328.951	0.00131		340.883	0.00124		335.709	0.02991
333.315	0.00247		328.991	0.000663344		340.949	0.00406		335.796	0.000820189
333.348	0.000538523		329.031	0.0073		341.02	0.00106		335.908	0.00196
333.396	0.000976801		329.068	0.00157		341.086	0.000701187		335.981	0.00252
333.61	0.0011		329.11	0.00871		341.145	0.00498		336.021	0.00215
333.658	0.00101		329.231	0.000589035		341.191	0.01575		336.072	0.00431
333.69	0.00376		329.316	0.00145		341.248	0.00135		336.105	0.0027
333.787	0.00598		329.377	0.000724966		341.289	0.000593312		336.205	0.00271
333.868	0.000755189		329.418	0.00136		341.351	0.00243		336.332	0.000694006
333.896	0.00334		329.502	0.000951518		341.533	0.000701187		336.598	0.0029
333.929	0.000419109		329.585	0.00263		341.588	0.00068069		336.644	0.00366
334.066	0.00214		329.706	0.000663797		341.627	0.00299		336.713	0.00338
334.116	0.00189		329.741	0.000998641		341.695	0.00539		336.758	0.00164
334.172	0.000541087		329.795	0.00408		341.754	0.000701187		336.843	0.00328
334.204	0.00162		329.839	0.0014		341.79	0.000701187		336.924	0.00183
334.271	0.00232		329.864	0.00147		341.855	0.000588997		337.052	0.000670032
334.341	0.00214		329.896	0.00165		341.899	0.00448		337.077	0.000815773
334.446	0.00104		329.956	0.000860897		342.119	0.00119		337.109	0.000757098
334.53	0.0011		330.073	0.00144		342.171	0.00173		337.177	0.00655
334.557	0.00064652		330.111	0.00157		342.207	0.00124		337.331	0.000883281
334.637	0.00305		330.156	0.00416		342.279	0.000862999		337.374	0.00221
334.835	0.00305		330.199	0.00208		342.435	0.000593312		337.46	0.00126
334.875	0.0011		330.299	0.00396		342.48	0.00264		337.621	0.00107
334.966	0.000854701		330.326	0.000891255		342.623	0.00162		337.727	0.000789274
335.03	0.00177		330.522	0.0032		342.717	0.000809061		337.764	0.00403
335.073	0.00116		330.558	0.000300317		342.794	0.00189		337.841	0.0024
335.098	0.000976801		330.607	0.000543725		342.899	0.000622977		337.885	0.00288
335.14	0.00519		330.664	0.000860897		342.935	0.0028		337.926	0.000690221
335.2	0.00433		330.804	0.000858179		342.994	0.000862999		337.965	0.00279
335.274	0.0014		330.838	0.00371		343.064	0.000862999		338.089	0.000820189
335.319	0.00317		330.876	0.000858179		343.094	0.00103		338.155	0.0029
335.372	0.000854701		330.91	0.00104		343.145	0.00197		338.247	0.00309
335.436	0.00116		330.96	0.00377		343.178	0.00226		338.342	0.00101
335.474	0.000650794		331.012	0.00091527		343.212	0.00048096		338.527	0.00126
335.501	0.00264		331.062	0.00393		343.285	0.000809061		338.575	0.00215
335.656	0.00221		331.131	0.000996828		343.566	0.00173		338.624	0.00183
335.707	0.01052		331.197	0.04744		343.798	0.00162		338.775	0.00126
335.744	0.000575275		331.302	0.000724966		343.849	0.00102		338.8	0.00107
335.861	0.00354		331.364	0.00185		343.889	0.000970874		338.884	0.00101
335.913	0.0022		331.409	0.000882193		344.012	0.000755124		338.999	0.00347
335.949	0.00403		331.44	0.00118		344.061	0.00464		339.037	0.000817666
335.984	0.00232		331.479	0.000679656		344.117	0.000647249		339.094	0.01683
336.014	0.000441026		331.53	0.02394		344.149	0.000647249		339.198	0.00397
336.084	0.00154		331.592	0.00183		344.218	0.0027		339.295	0.000757098
336.13	0.01068		331.63	0.00118		344.278	0.00113		339.371	0.00107
336.21	0.00684		331.656	0.000724966		344.322	0.0021		339.522	0.000424038
336.258	0.00147		331.711	0.00114		344.55	0.000647249		339.559	0.00387
336.382	0.00238		331.735	0.000922519		344.646	0.00205		339.708	0.00114
336.409	0.0011		331.797	0.00453		344.706	0.00383		339.788	0.000498801
336.445	0.00189		331.869	0.0077		344.872	0.00361		339.83	0.00426
336.606	0.000645299		331.935	0.00104		344.92	0.00204		339.896	0.00625
336.648	0.00265		332.003	0.00139		345.017	0.00525		339.941	0.00164
336.7	0.00306		332.049	0.000736294		345.068	0.00167		339.974	0.00176
336.735	0.000529365		332.086	0.00248		345.154	0.00172		340.063	0.00101
336.817	0.00171		332.189	0.00136		345.189	0.00254		340.135	0.00549
336.869	0.00132		332.232	0.0034		345.33	0.00194		340.189	0.00554
336.915	0.0029		332.277	0.00172		345.44	0.00469		340.265	0.00289
336.99	0.00391		332.388	0.000770276		345.558	0.00129		340.365	0.000757098
337.047	0.000976801		332.438	0.000770276		345.698	0.00847		340.464	0.000946372
337.088	0.000816239		332.476	0.000724966		345.834	0.00205		340.589	0.00172
337.118	0.00331		332.501	0.000498414		345.988	0.000701187		340.642	0.00331
337.152	0.00134		332.594	0.00267		346.156	0.000701187		340.702	0.01495
337.177	0.000511477		332.633	0.00040589		346.233	0.00415		340.765	0.00081388
337.219	0.000976801		332.69	0.00118		346.476	0.00102		340.803	0.00183
337.258	0.00189		332.746	0.00172		346.6	0.0014		340.842	0.00328
337.301	0.000732601		332.841	0.00326		346.635	0.00083657		340.886	0.00315
337.365	0.000915751		332.903	0.00244		346.697	0.00358		340.937	0.00259
337.453	0.00439		332.936	0.000579067		346.883	0.000755124		340.98	0.00107
337.491	0.00112		332.986	0.00424		346.922	0.00129		341.016	0.000757098
337.535	0.000530952		333.056	0.000856819		346.978	0.000916936		341.098	0.00406
337.564	0.00137		333.109	0.00535		347.003	0.000862999		341.124	0.0025
337.806	0.00744		333.19	0.00684		347.043	0.00162		341.192	0.01729
337.861	0.00647		333.231	0.00165		347.114	0.00192		341.266	0.00107
337.911	0.00171		333.353	0.0014		347.144	0.00159		341.375	0.00246
337.961	0.00292		333.4	0.000597644		347.254	0.000862999		341.464	0.00145
338.029	0.00093956		333.432	0.00147		347.379	0.000647249		341.489	0.00158
338.082	0.00104		333.522	0.0043		347.426	0.00102		341.594	0.00145
338.111	0.002		333.6	0.00443		347.629	0.00173		341.691	0.00391
338.168	0.00421		333.631	0.00101		347.762	0.000970874		341.775	0.00087571
338.243	0.0033		333.813	0.0008029		347.821	0.00248		341.816	0.00479
338.28	0.00178		333.846	0.0014		347.965	0.000970874		341.899	0.0012
338.365	0.00159		333.897	0.00177		348.044	0.000755124		341.938	0.00274
338.415	0.00464		333.945	0.00309		348.111	0.00511		341.975	0.000792429
338.478	0.000976801		333.989	0.0015		348.183	0.00113		342.117	0.000946372
338.529	0.000732601		334.033	0.000946081		348.221	0.000647249		342.174	0.00171
338.606	0.00342		334.065	0.00131		348.297	0.00173		342.199	0.00132
338.651	0.000672161		334.101	0.000724966		348.338	0.000828479		342.234	0.000725552
338.696	0.000722833		334.168	0.00199		348.375	0.00433		342.366	0.00177
338.744	0.00549		334.202	0.00105		348.418	0.00167		342.457	0.00151
338.816	0.000732601		334.259	0.000904395		348.514	0.00232		342.603	0.00375
338.856	0.00177		334.298	0.0034		348.552	0.000639698		342.644	0.000393123
338.895	0.00134		334.347	0.000813774		348.6	0.000593312		342.773	0.000757098
339.034	0.00657		334.373	0.00128		348.725	0.0014		342.871	0.000883281
339.095	0.0167		334.41	0.00221		348.788	0.00146		342.92	0.0019
339.15	0.00269		334.462	0.000589035		348.829	0.000598166		342.97	0.00578
339.2	0.00403		334.522	0.000906208		348.861	0.00264		343.022	0.000876341
339.436	0.000732601		334.685	0.000543725		348.908	0.00119		343.128	0.00124
339.534	0.00357		334.8	0.00719		348.94	0.000877023		343.169	0.0036
339.571	0.00136		334.863	0.00455		349.03	0.00178		343.219	0.00515
339.605	0.0014		334.915	0.000931581		349.073	0.0047		343.263	0.000783596
339.678	0.00208		334.948	0.00251		349.108	0.00189		343.319	0.0017
339.78	0.00437		334.995	0.0103		349.194	0.0088		343.356	0.00303
339.827	0.0014		335.053	0.000634345		349.235	0.00377		343.451	0.0012
339.851	0.00273		335.107	0.000634345		349.318	0.000755124		343.486	0.000757098
339.913	0.0043		335.201	0.00405		349.389	0.00178		343.562	0.000820189
340.005	0.00336		335.242	0.00104		349.437	0.00119		343.621	0.00101
340.056	0.00353		335.289	0.00295		349.489	0.000593312		343.735	0.00145
340.106	0.00208		335.386	0.000589035		349.543	0.00173		343.782	0.000479621
340.151	0.000730159		335.503	0.000853647		349.706	0.04479		343.815	0.00298
340.176	0.00272		335.539	0.0031		349.753	0.000572816		343.846	0.00259
340.212	0.0012		335.569	0.00111		349.953	0.00297		343.985	0.00233
340.327	0.000793651		335.604	0.000586316		349.997	0.00067206		344.051	0.00517
340.385	0.000732601		335.642	0.000951518		350.025	0.00334		344.106	0.00107
340.433	0.0019		335.712	0.00568		350.092	0.00146		344.147	0.00173
340.488	0.000778388		335.78	0.000860897		350.129	0.000587918		344.174	0.00204
340.569	0.00183		335.815	0.000906208		350.206	0.01862		344.22	0.000883281
340.696	0.00317		335.854	0.000454463		350.465	0.00148		344.398	0.000946372
340.757	0.00328		335.894	0.00214		350.49	0.000840885		344.507	0.00162
340.829	0.00317		335.921	0.00135		350.533	0.000647249		344.538	0.0018
340.864	0.00206		335.976	0.00212		350.622	0.00221		344.613	0.00259
340.902	0.00233		336.197	0.00258		350.696	0.000764293		344.684	0.000820189
340.938	0.00151		336.231	0.000635705		350.719	0.00265		344.786	0.00315
341.054	0.00556		336.319	0.000612143		350.817	0.00183		344.816	0.00318
341.092	0.00157		336.377	0.00234		350.882	0.000647249		344.868	0.00238
341.13	0.00395		336.42	0.00166		350.921	0.00194		344.929	0.00315
341.187	0.01196		336.446	0.00115		350.959	0.00183		344.981	0.000874448
341.286	0.00139		336.536	0.000634345		351.015	0.00151		345.006	0.00209
341.334	0.00165		336.597	0.000724966		351.156	0.000639698		345.064	0.000694006
341.442	0.000915751		336.655	0.000866334		351.192	0.00346		345.11	0.000617918
341.518	0.00189		336.683	0.000951971		351.231	0.000849515		345.144	0.00698
341.654	0.00275		336.716	0.00157		351.286	0.00102		345.201	0.00292
341.696	0.00806		336.839	0.00113		351.409	0.000593312		345.379	0.000757098
341.821	0.00424		336.896	0.003		351.502	0.00415		345.411	0.000820189
341.868	0.00147		336.92	0.00118		351.619	0.00205		345.445	0.00126
341.899	0.00166		337	0.0013		351.701	0.00462		345.491	0.000883281
341.949	0.00369		337.053	0.00295		351.779	0.000609493		345.546	0.00114
342.024	0.00127		337.093	0.00208		351.809	0.000809061		345.59	0.00221
342.055	0.00238		337.154	0.00413		351.857	0.000647249		345.622	0.00114
342.202	0.00494		337.198	0.00169		351.891	0.00129		345.678	0.00189
342.418	0.000732601		337.253	0.000543725		351.947	0.00318		345.84	0.00315
342.47	0.000976801		337.317	0.000538287		352.022	0.000809061		345.904	0.00101
342.537	0.00256		337.37	0.00458		352.086	0.00194		345.962	0.00331
342.685	0.00528		337.445	0.00249		352.118	0.00211		345.99	0.00321
342.717	0.00558		337.603	0.000634345		352.168	0.0018		346.055	0.00258
342.797	0.00238		337.663	0.00316		352.206	0.0031		346.134	0.00284
342.864	0.00192		337.705	0.00181		352.255	0.00182		346.169	0.000569274
342.915	0.00542		337.739	0.00141		352.352	0.0014		346.279	0.00734
342.958	0.00206		337.794	0.00417		352.392	0.000615426		346.334	0.000820189
342.985	0.000566545		337.863	0.00159		352.413	0.00131		346.401	0.00189
343.053	0.00196		337.917	0.000860897		352.457	0.00484		346.559	0.00208
343.1	0.00295		337.995	0.00313		352.586	0.00133		346.633	0.00177
343.151	0.0022		338.093	0.00181		352.615	0.000616505		346.668	0.00348
343.187	0.00103		338.133	0.00312		352.677	0.00129		346.704	0.00063041
343.264	0.00183		338.168	0.00262		352.704	0.00127		346.86	0.000883281
343.305	0.00208		338.196	0.00185		352.75	0.0014		346.971	0.000757098
343.412	0.000732601		338.235	0.00159		352.783	0.00126		347.028	0.00322
343.519	0.000759463		338.286	0.00172		352.812	0.000970874		347.095	0.00233
343.552	0.00108		338.33	0.00118		352.862	0.00108		347.184	0.00397
343.581	0.00355		338.403	0.01442		352.909	0.00252		347.254	0.00101
343.637	0.00484		338.584	0.000543725		352.933	0.000535383		347.313	0.00139
343.76	0.0012		338.623	0.000724966		353.029	0.00386		347.407	0.00227
343.788	0.00128		338.678	0.00254		353.09	0.000640777		347.476	0.000746372
343.897	0.00488		338.744	0.00231		353.175	0.0039		347.509	0.000883281
344.009	0.00501		338.788	0.00133		353.224	0.00129		347.66	0.00189
344.051	0.00154		338.825	0.00208		353.473	0.000593312		347.717	0.00303
344.103	0.00177		338.857	0.000671953		353.516	0.000755124		347.758	0.00081388
344.158	0.00316		338.896	0.00229		353.562	0.000701187		347.826	0.00284
344.221	0.00593		338.925	0.000521522		353.764	0.00129		347.858	0.000821451
344.269	0.000636752		339.044	0.00156		353.821	0.00153		348.028	0.00227
344.326	0.00458		339.101	0.00922		353.865	0.000789105		348.062	0.00133
344.399	0.00213		339.16	0.00218		353.908	0.00243		348.105	0.0012
344.447	0.00457		339.234	0.000634345		353.97	0.000647249		348.182	0.00318
344.48	0.000665446		339.278	0.000487993		354.017	0.00145		348.224	0.00425
344.653	0.000671551		339.306	0.000921613		354.052	0.00168		348.257	0.000506877
344.729	0.00195		339.36	0.00131		354.142	0.000647249		348.452	0.00104
344.794	0.00153		339.397	0.00195		354.203	0.000862999		348.484	0.00132
344.864	0.00104		339.505	0.000821024		354.269	0.00113		348.517	0.00132
345.014	0.000659951		339.539	0.00502		354.307	0.00179		348.54	0.000820189
345.055	0.00201		339.604	0.000634345		354.416	0.000809061		348.651	0.00142
345.178	0.00293		339.656	0.0015		354.459	0.000862999		348.68	0.00125
345.234	0.0025		339.697	0.000634345		354.538	0.000346926		348.719	0.00149
345.414	0.00379		339.804	0.00154		354.561	0.00186		348.757	0.00183
345.522	0.00244		339.905	0.00236		354.617	0.000755124		348.957	0.00114
345.559	0.000854701		339.996	0.00371		354.707	0.000701187		349.055	0.00134
345.752	0.00128		340.029	0.00147		354.842	0.00178		349.11	0.00988
345.871	0.000586203		340.094	0.00173		354.876	0.00259		349.186	0.00831
345.903	0.00221		340.149	0.000468509		354.933	0.00329		349.246	0.00151
345.945	0.000732601		340.182	0.000906208		355.02	0.00606		349.329	0.00309
345.996	0.000671551		340.248	0.00254		355.081	0.00198		349.432	0.000820189
346.074	0.00121		340.298	0.000679656		355.145	0.00183		349.503	0.00114
346.097	0.00397		340.464	0.000906208		355.172	0.00158		349.533	0.000673186
346.14	0.00121		340.55	0.00193		355.247	0.000862999		349.575	0.00467
346.184	0.000760684		340.582	0.000995016		355.513	0.000552859		349.66	0.00349
346.212	0.000810134		340.627	0.00323		355.55	0.00183		349.702	0.03822
346.312	0.000976801		340.671	0.00055324		355.617	0.00114		349.795	0.000883281
346.352	0.00122		340.706	0.00315		355.643	0.00062945		349.857	0.00347
346.379	0.00153		340.738	0.00244		355.716	0.00119		349.912	0.00227
346.536	0.00153		340.811	0.00252		355.85	0.00297		349.954	0.0081
346.637	0.00232		340.848	0.00463		355.89	0.000885113		349.995	0.00229
346.671	0.00159		340.883	0.000487993		355.959	0.000970874		350.037	0.00649
346.709	0.00128		341.005	0.00118		356.017	0.00108		350.11	0.00173
346.769	0.000793651		341.052	0.00166		356.064	0.00329		350.155	0.0026
346.838	0.000926129		341.096	0.00151		356.159	0.00378		350.203	0.01797
346.874	0.00422		341.124	0.000782057		356.211	0.00475		350.343	0.00183
346.938	0.0025		341.196	0.00842		356.314	0.00129		350.39	0.00101
347.004	0.00203		341.247	0.000543725		356.364	0.00173		350.452	0.00435
347.051	0.00275		341.303	0.000543725		356.466	0.002		350.525	0.000656151
347.123	0.00186		341.381	0.000679656		356.627	0.00108		350.556	0.00103
347.16	0.00716		341.435	0.0014		356.664	0.000796117		350.652	0.00524
347.197	0.00554		341.474	0.00122		356.71	0.00647		350.794	0.00114
347.239	0.000671551		341.677	0.00444		356.797	0.00421		350.891	0.00101
347.373	0.00263		341.741	0.00254		356.998	0.000916936		350.933	0.000820189
347.589	0.00128		341.832	0.00322		357.089	0.00372		350.999	0.00189
347.669	0.000976801		341.899	0.00667		357.123	0.00327		351.038	0.00196
347.71	0.00189		341.976	0.000652016		357.198	0.00291		351.142	0.000694006
347.751	0.00104		342.001	0.00134		357.255	0.00313		351.188	0.00435
347.84	0.00327		342.075	0.00122		357.372	0.00221		351.23	0.000661199
347.887	0.00244		342.141	0.00154		357.421	0.002		351.287	0.000946372
347.946	0.00124		342.191	0.00181		357.484	0.00205		351.423	0.00113
348	0.00513		342.311	0.000770276		357.546	0.00178		351.466	0.00405
348.063	0.0058		342.353	0.000543725		357.608	0.00162		351.567	0.00252
348.136	0.00464		342.462	0.00163		357.709	0.00599		351.657	0.00776
348.196	0.00124		342.542	0.00154		357.797	0.00151		351.786	0.00142
348.222	0.00199		342.569	0.000636611		357.861	0.00367		351.825	0.00101
348.313	0.0025		342.611	0.000543725		357.953	0.00221		351.87	0.000646688
348.363	0.000793651		342.687	0.0015		357.986	0.000542071		351.902	0.00145
348.488	0.000732601		342.716	0.0016		358.095	0.00248		351.94	0.00114
348.535	0.000438217		342.815	0.000996828		358.133	0.000857066		351.987	0.00741
348.559	0.00268		342.901	0.00298		358.167	0.00247		352.041	0.00246
348.658	0.000653846		342.949	0.00109		358.248	0.000916936		352.081	0.00308
348.688	0.00111		342.995	0.00159		358.385	0.0014		352.143	0.00103
348.714	0.00158		343.062	0.00254		358.493	0.00216		352.18	0.00312
348.784	0.00153		343.101	0.000864975		358.562	0.00297		352.278	0.000551483
348.816	0.00179		343.148	0.0073		358.636	0.000560949		352.3	0.00151
348.874	0.000793651		343.191	0.00294		358.671	0.00127		352.333	0.00126
349.087	0.00373		343.241	0.0014		358.709	0.0077		352.38	0.000557855
349.152	0.00363		343.267	0.000454463		358.8	0.000970874		352.406	0.00374
349.187	0.00255		343.395	0.00104		358.852	0.0014		352.511	0.00202
349.221	0.00174		343.459	0.000997281		358.929	0.00178		352.57	0.00126
349.272	0.0022		343.5	0.00283		358.972	0.000593312		352.611	0.0011
349.322	0.0011		343.528	0.00123		359.007	0.000701187		352.639	0.00105
349.365	0.000732601		343.604	0.000815587		359.064	0.00426		352.72	0.00473
349.477	0.00771		343.656	0.00375		359.155	0.00194		352.765	0.00181
349.568	0.00171		343.707	0.000543725		359.214	0.00563		352.845	0.00549
349.639	0.000976801		343.833	0.00126		359.358	0.00162		352.953	0.00126
349.701	0.01041		343.863	0.00293		359.435	0.000593312		353.033	0.00227
349.875	0.00366		343.946	0.00127		359.475	0.000701187		353.09	0.00568
349.929	0.00226		344.013	0.00222		359.62	0.0014		353.174	0.00139
350.006	0.00146		344.05	0.000589035		359.672	0.000580906		353.216	0.0017
350.033	0.00913		344.13	0.00229		359.713	0.00297		353.331	0.00265
350.133	0.000854701		344.192	0.0028		359.783	0.000916936		353.361	0.00347
350.171	0.000801587		344.224	0.00115		359.824	0.000593312		353.574	0.00158
350.207	0.01043		344.303	0.00229		359.904	0.00388		353.616	0.00208
350.253	0.00225		344.339	0.000583598		359.969	0.000647249		353.75	0.00114
350.342	0.0016		344.413	0.000634345		360.015	0.000701187		353.878	0.00158
350.383	0.00167		344.478	0.00245		360.124	0.0014		353.986	0.000757098
350.433	0.00275		344.607	0.00113		360.213	0.00129		354.029	0.00271
350.621	0.00287		344.685	0.00367		360.262	0.00119		354.079	0.00114
350.663	0.000995726		344.729	0.000961033		360.465	0.00418		354.115	0.000946372
350.695	0.00147		344.788	0.000724966		360.501	0.000447357		354.179	0.00462
350.907	0.00758		344.854	0.000310014		360.713	0.00243		354.227	0.0018
350.949	0.00833		344.887	0.00296		360.813	0.00102		354.28	0.00379
351.03	0.00766		344.972	0.00174		361.015	0.00345		354.34	0.00145
351.084	0.00127		345.017	0.000461713		361.106	0.000681769		354.473	0.00126
351.137	0.00275		345.077	0.00109		361.119	0.0012		354.502	0.00167
351.213	0.00519		345.134	0.00642		361.147	0.00283		354.564	0.000694006
351.275	0.00348		345.191	0.00163		361.187	0.000772923		354.698	0.000757098
351.377	0.0025		345.264	0.00217		361.38	0.000647249		354.921	0.00202
351.408	0.000311538		345.302	0.000859538		361.441	0.000916936		354.983	0.000694006
351.481	0.00348		345.338	0.000762574		361.508	0.000755124		355.045	0.00978
351.556	0.00263		345.397	0.000884459		361.557	0.000701187		355.123	0.00114
351.615	0.00165		345.451	0.00389		361.592	0.000755124		355.179	0.00278
351.664	0.000732601		345.479	0.00295		361.618	0.00108		355.437	0.00366
351.708	0.000915751		345.565	0.00201		361.642	0.00119		355.5	0.00262
351.772	0.00305		345.616	0.00323		361.698	0.000701187		355.57	0.000946372
351.815	0.00289		345.696	0.0065		361.766	0.00129		355.705	0.00271
351.842	0.0025		345.776	0.0029		361.802	0.000548544		355.898	0.000883281
351.9	0.00103		345.871	0.00143		361.863	0.000593312		356.019	0.00635
351.932	0.00348		345.904	0.000556411		361.924	0.00102		356.104	0.00404
351.998	0.000732601		345.946	0.000815587		362.001	0.000809061		356.181	0.00425
352.05	0.00269		346.009	0.00381		362.054	0.000593312		356.211	0.00364
352.086	0.00292		346.101	0.000498414		362.305	0.00183		356.298	0.00227
352.123	0.00135		346.173	0.00213		362.427	0.00124		356.335	0.000707886
352.192	0.00201		346.202	0.0023		362.527	0.00308		356.453	0.00495
352.26	0.000854701		346.238	0.00124		362.595	0.00465		356.487	0.000352871
352.327	0.0033		346.267	0.00211		362.656	0.000862999		356.652	0.000946372
352.374	0.00105		346.33	0.00308		362.719	0.000647249		356.692	0.00201
352.403	0.00201		346.377	0.000886724		362.767	0.000755124		356.73	0.00226
352.502	0.00104		346.409	0.000937925		362.808	0.00264		356.86	0.00303
352.528	0.000976801		346.457	0.000877662		362.867	0.00297		356.904	0.00549
352.607	0.01068		346.575	0.00272		362.924	0.00167		356.962	0.00265
352.659	0.000976801		346.614	0.00154		362.982	0.000862999		357.01	0.00183
352.709	0.00179		346.665	0.00186		363.125	0.00205		357.07	0.0025
352.749	0.00306		346.72	0.0034		363.58	0.000862999		357.111	0.0096
352.813	0.00299		346.843	0.00251		363.623	0.00124		357.185	0.00344
352.866	0.000854701		346.91	0.000661078		363.731	0.00205		357.218	0.00347
352.921	0.000732601		346.942	0.00242		363.82	0.000916936		357.455	0.000883281
352.973	0.00364		346.994	0.00202		363.986	0.00329		357.529	0.000946372
353.069	0.00317		347.043	0.00131		364.107	0.00221		357.709	0.00227
353.136	0.00195		347.084	0.00188		364.18	0.0014		357.752	0.00271
353.22	0.00336		347.113	0.00444		364.245	0.00167		357.82	0.00099306
353.284	0.00238		347.233	0.000498414		364.311	0.000647249		357.866	0.00808
353.452	0.00208		347.278	0.000860897		364.354	0.00178		357.912	0.000817666
353.495	0.00332		347.336	0.000679656		364.477	0.000970874		357.994	0.00385
353.585	0.0022		347.387	0.00145		364.561	0.000862999		358.045	0.00303
353.666	0.00946		347.487	0.00394		364.683	0.000647249		358.13	0.00707
353.771	0.00311		347.549	0.00159		364.752	0.00146		358.205	0.0029
353.872	0.01148		347.6	0.000634345		364.849	0.00106		358.263	0.00101
353.954	0.00409		347.644	0.00151		364.885	0.01035		358.304	0.00101
354.01	0.000766178		347.672	0.00133		364.939	0.000641316		358.353	0.000946372
354.045	0.00275		347.864	0.00335		364.976	0.000809061		358.404	0.00139
354.249	0.00397		347.933	0.00295		365.03	0.00156		358.486	0.00107
354.321	0.00165		348.076	0.0019		365.094	0.00122		358.587	0.0017
354.508	0.00159		348.125	0.000951518		365.135	0.00488		358.668	0.000820189
354.554	0.00201		348.165	0.00242		365.177	0.000983279		358.712	0.00284
354.617	0.000732601		348.216	0.00358		365.224	0.00615		358.786	0.00208
354.675	0.00104		348.258	0.000600362		365.33	0.00302		358.927	0.00149
354.83	0.000976801		348.289	0.000740825		365.378	0.00129		358.96	0.00354
354.892	0.00183		348.325	0.00111		365.697	0.00372		359.024	0.00177
354.933	0.000732601		348.439	0.000543725		365.786	0.0021		359.127	0.00574
354.977	0.00256		348.505	0.00378		365.862	0.00545		359.216	0.00461
355.047	0.00954		348.565	0.00435		365.958	0.00605		359.296	0.0012
355.11	0.0025		348.635	0.00199		366.086	0.00243		359.334	0.00233
355.171	0.00241		348.7	0.00183		366.139	0.00329		359.364	0.000576215
355.23	0.00602		348.733	0.000386135		366.18	0.00118		359.467	0.00183
355.284	0.00104		348.784	0.00104		366.275	0.000755124		359.531	0.0061
355.346	0.00195		348.851	0.0019		366.309	0.000718986		359.571	0.000818927
355.455	0.000732601		348.891	0.000739465		366.347	0.00129		359.618	0.0012
355.552	0.000854701		348.926	0.00168		366.396	0.000647249		359.656	0.00322
355.611	0.000980464		348.969	0.00142		366.539	0.00146		359.708	0.00467
355.647	0.00189		348.999	0.00113		366.607	0.000647249		359.779	0.000820189
355.724	0.000793651		349.038	0.00189		366.67	0.00227		359.843	0.00383
355.808	0.00665		349.087	0.00433		366.739	0.00102		359.909	0.00418
355.839	0.00457		349.116	0.00156		366.895	0.00118		359.951	0.00392
355.884	0.01013		349.182	0.00659		366.952	0.003		360.045	0.00189
355.925	0.00132		349.256	0.000634345		367.001	0.00102		360.09	0.00101
355.964	0.00226		349.335	0.00643		367.034	0.000695793		360.135	0.00518
356.013	0.01648		349.411	0.00071681		367.092	0.00334		360.192	0.00233
356.057	0.00355		349.452	0.00415		367.149	0.00372		360.308	0.000883281
356.171	0.00214		349.484	0.00304		367.224	0.00157		360.463	0.00233
356.213	0.00523		349.531	0.00158		367.259	0.000572276		360.507	0.00118
356.408	0.00177		349.58	0.0013		367.3	0.000970874		360.548	0.00615
356.469	0.00122		349.625	0.000679656		367.369	0.00157		360.639	0.00139
356.508	0.00188		349.706	0.0206		367.431	0.00243		360.688	0.00221
356.545	0.000845543		349.765	0.00148		367.503	0.00248		360.764	0.00145
356.613	0.00165		349.827	0.00509		367.581	0.000647249		360.84	0.00341
356.669	0.00269		349.89	0.000764839		367.737	0.000701187		360.906	0.000820189
356.712	0.00147		349.962	0.00382		367.838	0.00156		360.968	0.00448
356.78	0.000854701		349.999	0.0012		367.904	0.00179		361.014	0.000820189
356.849	0.00192		350.034	0.000675125		367.942	0.000980043		361.085	0.000883281
356.887	0.00218		350.081	0.00498		368.113	0.00258		361.134	0.00173
356.93	0.00552		350.135	0.0015		368.154	0.00152		361.16	0.00287
357.011	0.00189		350.202	0.01051		368.208	0.00288		361.212	0.00991
357.084	0.00528		350.275	0.00204		368.259	0.00183		361.292	0.00271
357.112	0.00618		350.334	0.000679656		368.298	0.000680151		361.32	0.000760883
357.232	0.00549		350.446	0.000543725		368.349	0.000862999		361.364	0.00177
357.294	0.00751		350.661	0.00266		368.39	0.000701187		361.42	0.000820189
357.387	0.00348		350.705	0.0157		368.447	0.00119		361.47	0.00114
357.463	0.000671551		350.776	0.000996828		368.613	0.000701187		361.519	0.00353
357.535	0.00161		350.829	0.00373		368.696	0.00331		361.599	0.00164
357.576	0.000671551		350.865	0.00124		368.779	0.00129		361.641	0.00151
357.621	0.00244		350.9	0.00051971		368.858	0.000619741		361.674	0.00181
357.717	0.00195		350.972	0.000815587		368.901	0.0024		361.705	0.00247
357.789	0.00471		351.019	0.00188		368.936	0.000823625		361.736	0.0013
357.848	0.01272		351.069	0.00275		369.074	0.00178		361.784	0.000694006
357.93	0.00171		351.122	0.000516085		369.157	0.00372		361.864	0.00259
358.001	0.00485		351.152	0.0015		369.21	0.00062082		361.973	0.00101
358.131	0.000759463		351.202	0.00349		369.239	0.00148		361.995	0.000510978
358.168	0.00203		351.252	0.00382		369.485	0.00798		362.03	0.00151
358.21	0.00245		351.348	0.00199		369.663	0.000647249		362.065	0.00114
358.242	0.000393162		351.44	0.00217		369.716	0.000970874		362.099	0.00084858
358.328	0.000915751		351.531	0.000668328		369.906	0.00345		362.151	0.000820189
358.401	0.00433		351.558	0.00142		370.03	0.00318		362.205	0.00107
358.465	0.0022		351.63	0.000724966		370.129	0.00388		362.247	0.000820189
358.559	0.00238		351.677	0.00199		370.18	0.00183		362.281	0.000946372
358.641	0.00495		351.726	0.000860897		370.241	0.00542		362.316	0.001
358.715	0.00612		351.796	0.00412		370.282	0.00113		362.351	0.00173
358.764	0.0026		351.859	0.00134		370.577	0.00194		362.391	0.00153
358.882	0.00128		351.901	0.00222		370.679	0.00205		362.471	0.00233
358.945	0.00171		351.949	0.0013		370.813	0.000565804		362.578	0.000946372
359.018	0.00275		351.996	0.000543725		370.846	0.000970874		362.657	0.0017
359.072	0.00354		352.039	0.00204		370.877	0.00205		362.696	0.00126
359.14	0.00397		352.09	0.000673312		371.099	0.0021		362.755	0.00271
359.207	0.00543		352.128	0.00186		371.157	0.00156		362.806	0.00271
359.296	0.00134		352.187	0.00316		371.227	0.00578		362.871	0.00191
359.332	0.00282		352.232	0.00115		371.273	0.0012		362.899	0.00576
359.396	0.000671551		352.289	0.000906208		371.423	0.000647249		362.952	0.00164
359.501	0.000976801		352.47	0.00326		371.617	0.00348		363.045	0.00693
359.548	0.00256		352.555	0.00145		371.662	0.00178		363.086	0.00278
359.612	0.00153		352.603	0.000748981		371.726	0.00178		363.139	0.00327
359.711	0.000793651		352.635	0.00143		371.934	0.000862999		363.185	0.00166
359.816	0.00476		352.678	0.000543725		372.038	0.00087055		363.331	0.000883281
359.864	0.00122		352.779	0.000770276		372.093	0.01243		363.428	0.00114
359.906	0.00129		352.845	0.000996828		372.214	0.0039		363.463	0.000622334
359.949	0.00171		352.946	0.00397		372.252	0.000558252		363.541	0.00215
359.999	0.00195		353.013	0.0014		372.353	0.000970874		363.676	0.000946372
360.041	0.000671551		353.07	0.00326		372.551	0.000862999		363.761	0.00158
360.137	0.00183		353.103	0.00183		372.582	0.000692557		363.81	0.000820189
360.221	0.00311		353.183	0.00475		372.609	0.000610572		363.87	0.0039
360.363	0.00189		353.213	0.00155		372.712	0.0023		363.945	0.00221
360.445	0.0011		353.283	0.000724966		372.749	0.00187		363.986	0.000694006
360.517	0.000671551		353.335	0.0019		372.819	0.000862999		364.06	0.00483
360.622	0.00342		353.414	0.00249		372.896	0.00136		364.106	0.00478
360.71	0.00147		353.525	0.000906208		372.926	0.000577131		364.139	0.00201
360.826	0.00504		353.589	0.000724966		372.973	0.000999461		364.175	0.00143
360.906	0.000594444		353.709	0.00828		373.012	0.00216		364.298	0.000820189
360.938	0.000812576		353.832	0.00399		373.061	0.00237		364.368	0.00126
360.985	0.00421		353.875	0.00043507		373.127	0.00331		364.486	0.000946372
361.077	0.0017		353.916	0.00233		373.153	0.00107		364.528	0.00315
361.114	0.00356		353.965	0.01418		373.189	0.00269		364.656	0.00156
361.173	0.000671551		354.034	0.00402		373.245	0.00129		364.696	0.00343
361.227	0.00159		354.072	0.00527		373.304	0.00135		364.81	0.000883281
361.269	0.000789377		354.113	0.000675578		373.342	0.0014		364.849	0.00365
361.308	0.0014		354.151	0.000827367		373.408	0.000647249		364.888	0.00939
361.396	0.00281		354.202	0.0061		373.471	0.002		364.95	0.00177
361.45	0.000671551		354.272	0.00165		373.541	0.000701187		365.034	0.01162
361.508	0.000793651		354.316	0.00145		373.586	0.00146		365.101	0.00461
361.597	0.00255		354.458	0.00104		373.637	0.000701187		365.153	0.00107
361.647	0.00208		354.513	0.00246		373.718	0.000862999		365.218	0.01079
361.68	0.00238		354.621	0.000724966		373.781	0.0014		365.324	0.000757098
361.863	0.00373		354.693	0.000860897		373.836	0.000862999		365.422	0.00309
361.908	0.00302		354.868	0.00136		373.992	0.000647249		365.564	0.00227
361.95	0.000565446		354.933	0.00197		374.038	0.00183		365.616	0.00252
362.098	0.000614774		354.965	0.0014		374.08	0.00216		365.674	0.000757098
362.131	0.00175		355.004	0.00161		374.139	0.00135		365.719	0.00101
362.168	0.00189		355.038	0.00206		374.208	0.01066		365.761	0.00107
362.208	0.00172		355.088	0.00104		374.241	0.00155		365.885	0.00289
362.269	0.00152		355.137	0.00236		374.315	0.00167		365.945	0.00442
362.297	0.00202		355.19	0.00307		374.36	0.00108		366.014	0.00107
362.333	0.000680098		355.237	0.00285		374.716	0.00367		366.071	0.00284
362.401	0.000671551		355.283	0.00163		374.755	0.0034		366.134	0.00341
362.468	0.00244		355.352	0.000770276		374.866	0.00237		366.171	0.00075205
362.505	0.00101		355.384	0.000560489		374.917	0.00136		366.253	0.00126
362.562	0.00409		355.442	0.00412		374.954	0.00275		366.294	0.0012
362.643	0.00232		355.484	0.00109		375.005	0.00129		366.471	0.00183
362.808	0.00702		355.543	0.00258		375.107	0.00431		366.518	0.00202
362.882	0.00269		355.619	0.00249		375.162	0.00142		366.563	0.0017
362.937	0.00122		355.697	0.00144		375.194	0.00114		366.667	0.00322
363.011	0.00393		355.737	0.0015		375.281	0.0014		366.711	0.00106
363.045	0.000828449		355.782	0.00185		375.34	0.000593312		366.764	0.000947003
363.135	0.00214		355.824	0.00315		375.397	0.00334		366.792	0.00139
363.318	0.00116		355.885	0.000679656		375.506	0.00383		366.843	0.00192
363.374	0.00159		355.946	0.00326		375.582	0.00119		366.884	0.00187
363.47	0.0011		356.019	0.00122		375.627	0.000701187		366.913	0.00223
363.618	0.00116		356.081	0.00324		375.696	0.00307		366.96	0.01148
363.678	0.000761294		356.118	0.00181		375.737	0.00113		367.034	0.00196
363.713	0.000976801		356.148	0.00134		375.886	0.000755124		367.09	0.00549
363.761	0.00154		356.208	0.00372		375.914	0.000614347		367.152	0.00481
363.804	0.00376		356.339	0.000860897		375.953	0.000862999		367.208	0.00892
363.849	0.00195		356.393	0.00107		375.991	0.00146		367.391	0.00459
363.912	0.00171		356.435	0.00165		376.1	0.000647249		367.495	0.00385
363.951	0.000732601		356.553	0.00295		376.181	0.00151		367.616	0.0017
363.986	0.000730159		356.686	0.00127		376.227	0.00361		367.692	0.00198
364.024	0.0015		356.743	0.000589035		376.281	0.000701187		367.723	0.00478
364.066	0.00177		356.818	0.000724966		376.327	0.00183		367.834	0.000820189
364.153	0.00483		356.866	0.00108		376.435	0.00108		367.955	0.00101
364.197	0.0047		356.933	0.00336		376.535	0.00227		367.991	0.00151
364.235	0.00127		356.977	0.001		376.588	0.00205		368.108	0.00278
364.299	0.00293		357.011	0.00316		376.665	0.00129		368.168	0.00486
364.371	0.01136		357.076	0.00326		376.818	0.000970874		368.213	0.00212
364.569	0.00568		357.105	0.00803		376.94	0.00333		368.263	0.000820189
364.619	0.00446		357.17	0.00302		376.973	0.000548544		368.305	0.000899685
364.694	0.00678		357.219	0.00462		377.034	0.00205		368.374	0.0036
364.743	0.00104		357.281	0.00113		377.099	0.00345		368.457	0.00175
364.81	0.00149		357.31	0.00199		377.143	0.000970874		368.498	0.00339
364.837	0.00209		357.347	0.000449207		377.222	0.000867853		368.541	0.00326
364.91	0.01563		357.435	0.00168		377.249	0.000979504		368.583	0.00164
364.985	0.00299		357.521	0.00453		377.319	0.00146		368.629	0.00126
365.034	0.00134		357.581	0.00276		377.38	0.000809061		368.684	0.000622145
365.134	0.0014		357.611	0.00545		377.601	0.00539		368.718	0.00132
365.223	0.00324		357.753	0.00168		377.696	0.00334		368.763	0.00353
365.269	0.00147		357.856	0.00308		377.866	0.000701187		368.806	0.00914
365.303	0.000838217		357.941	0.000735841		377.922	0.000647249		368.878	0.00479
365.372	0.00548		357.983	0.00322		377.959	0.00061219		368.961	0.00549
365.435	0.00373		358.021	0.00152		377.984	0.00214		369.01	0.000895268
365.556	0.00104		358.072	0.0022		378.14	0.00378		369.099	0.00177
365.643	0.000976801		358.144	0.00181		378.179	0.00254		369.163	0.00425
365.677	0.000976801		358.221	0.00208		378.248	0.000701187		369.198	0.00592
365.706	0.00134		358.293	0.000724966		378.299	0.00146		369.269	0.000883281
365.817	0.00297		358.347	0.000770276		378.343	0.00124		369.427	0.00507
365.878	0.00651		358.388	0.000770729		378.599	0.0014		369.527	0.00139
365.934	0.00263		358.418	0.000758043		378.82	0.0191		369.652	0.000820189
366.009	0.00283		358.528	0.00267		378.865	0.00316		369.713	0.000582839
366.048	0.0016		358.603	0.000634345		378.931	0.000928263		369.746	0.00288
366.088	0.00393		358.711	0.03086		378.966	0.00205		369.778	0.00601
366.131	0.000851038		358.78	0.000472587		379.024	0.02069		369.826	0.00114
366.173	0.00325		358.904	0.00104		379.068	0.00205		369.902	0.00271
366.214	0.00274		359.023	0.00628		379.172	0.00574		369.971	0.0042
366.367	0.0047		359.086	0.00136		379.22	0.01487		370.023	0.00337
366.42	0.00104		359.133	0.00276		379.277	0.00143		370.092	0.00263
366.554	0.00317		359.168	0.00129		379.413	0.0021		370.167	0.00741
366.6	0.00195		359.212	0.02284		379.561	0.000755124		370.202	0.0028
366.653	0.00124		359.259	0.000547802		379.624	0.00473		370.271	0.00114
366.683	0.00222		359.306	0.000589035		379.691	0.00334		370.337	0.00252
366.752	0.000915751		359.393	0.00122		379.767	0.00383		370.529	0.00511
366.803	0.00147		359.481	0.00208		379.896	0.00495		370.631	0.00158
366.936	0.00483		359.548	0.00304		379.958	0.00126		370.697	0.00101
367.019	0.00269		359.605	0.00174		380.013	0.000862999		370.733	0.000677603
367.089	0.00454		359.634	0.000933847		380.064	0.000809061		370.798	0.00271
367.121	0.00159		359.711	0.00542		380.129	0.00431		370.855	0.00386
367.187	0.00717		359.743	0.0018		380.172	0.000916936		370.918	0.00271
367.245	0.00401		359.829	0.00122		380.214	0.00447		371.041	0.000953943
367.287	0.000942613		359.877	0.0023		380.253	0.000705502		371.094	0.0028
367.545	0.00238		359.921	0.00132		380.379	0.00108		371.14	0.00284
367.582	0.0014		359.958	0.000919348		380.455	0.00189		371.19	0.00199
367.64	0.00596		360.014	0.00152		380.667	0.00102		371.23	0.00765
367.685	0.000697192		360.063	0.00256		380.761	0.0034		371.316	0.000757098
367.764	0.00219		360.132	0.0024		380.844	0.00334		371.419	0.00385
367.837	0.00347		360.205	0.00703		380.942	0.00122		371.661	0.00145
367.868	0.00145		360.247	0.000228953		380.995	0.00402		371.712	0.00227
367.927	0.000790598		360.351	0.0019		381.029	0.00143		371.746	0.000569211
367.959	0.00116		360.422	0.000996828		381.086	0.000755124		371.793	0.000883281
368.008	0.0047		360.499	0.000793838		381.145	0.00289		371.843	0.00568
368.083	0.000732601		360.527	0.0026		381.205	0.00407		371.888	0.00164
368.169	0.000732601		360.566	0.00049932		381.275	0.00149		371.977	0.00151
368.3	0.00201		360.617	0.00168		381.317	0.00126		372.088	0.01449
368.353	0.00433		360.654	0.000515179		381.368	0.00529		372.161	0.000815142
368.422	0.0036		360.712	0.000770276		381.438	0.00324		372.204	0.00404
368.483	0.00351		360.787	0.00285		381.691	0.00151		372.376	0.000820189
368.522	0.004		360.877	0.00317		381.746	0.00119		372.413	0.00309
368.554	0.00173		360.915	0.000812415		381.852	0.000862999		372.508	0.00107
368.629	0.00104		360.97	0.00249		381.909	0.00129		372.562	0.000946372
368.72	0.000976801		361.021	0.00131		381.963	0.00274		372.64	0.00114
368.863	0.00391		361.076	0.00113		382.007	0.00425		372.716	0.00678
368.932	0.000854701		361.12	0.00159		382.057	0.00304		372.747	0.00136
369.017	0.00195		361.163	0.000424105		382.226	0.0246		372.818	0.000820189
369.077	0.00228		361.199	0.00127		382.424	0.06095		372.863	0.000883281
369.123	0.00268		361.324	0.000860897		382.563	0.000809061		372.922	0.00126
369.151	0.00373		361.366	0.00185		382.631	0.01935		373.017	0.00457
369.21	0.00672		361.484	0.00212		382.815	0.01154		373.083	0.01028
369.266	0.00391		361.546	0.00285		382.965	0.00417		373.136	0.0006347
369.309	0.00241		361.601	0.000770276		383.023	0.00197		373.203	0.000820189
369.36	0.00147		361.686	0.00145		383.056	0.00391		373.32	0.00518
369.425	0.000976801		361.733	0.000634345		383.154	0.000647249		373.373	0.00169
369.499	0.00603		361.79	0.000724966		383.227	0.00151		373.461	0.00242
369.546	0.00284		361.853	0.00227		383.311	0.000755124		373.52	0.00102
369.594	0.000854701		362.134	0.000589035		383.337	0.000862999		373.577	0.00151
369.659	0.000793651		362.192	0.00423		383.432	0.00129		373.657	0.00177
369.735	0.000976801		362.24	0.00409		383.466	0.000659655		373.74	0.0012
369.795	0.000976801		362.274	0.000854101		383.501	0.00296		373.771	0.00177
369.907	0.00283		362.342	0.000589035		383.605	0.0021		373.829	0.00404
369.953	0.000793651		362.421	0.000543725		383.725	0.000701187		373.885	0.000757098
370.005	0.0011		362.471	0.00415		383.765	0.000970874		373.959	0.000757098
370.042	0.00224		362.548	0.000990032		383.814	0.00785		374.004	0.00183
370.142	0.00321		362.578	0.00166		383.857	0.00445		374.052	0.00126
370.191	0.00537		362.68	0.00217		383.902	0.000916936		374.095	0.00303
370.284	0.000732601		362.767	0.00208		383.927	0.00079288		374.166	0.00254
370.355	0.00171		362.834	0.00437		383.993	0.000279935		374.226	0.00772
370.449	0.000793651		362.872	0.000197689		384.023	0.00236		374.299	0.00101
370.486	0.00189		362.971	0.00346		384.086	0.00291		374.327	0.00114
370.55	0.0014		363.054	0.01155		384.15	0.00108		374.637	0.0012
370.666	0.00354		363.114	0.000978704		384.2	0.00331		374.677	0.0012
370.736	0.0022		363.151	0.00297		384.257	0.00113		374.72	0.000946372
370.8	0.00629		363.201	0.00877		384.343	0.000809061		374.781	0.0053
370.873	0.00201		363.324	0.00236		384.395	0.00152		374.913	0.0036
370.928	0.000732601		363.408	0.0012		384.414	0.000861381		374.975	0.00618
370.969	0.00383		363.435	0.00092841		384.432	0.000911003		375.063	0.00265
371.004	0.00126		363.498	0.000229678		384.517	0.000970874		375.106	0.00354
371.048	0.000752747		363.536	0.00349		384.601	0.000970874		375.14	0.0031
371.086	0.00369		363.7	0.00449		384.766	0.00113		375.178	0.000621451
371.16	0.00391		363.784	0.00269		384.826	0.000916936		375.217	0.00215
371.227	0.00658		363.839	0.0015		384.86	0.00318		375.299	0.000883281
371.28	0.000810134		363.918	0.000543725		384.932	0.000507821		375.355	0.00404
371.323	0.00536		363.952	0.00152		384.969	0.00313		375.411	0.00283
371.359	0.00156		363.984	0.00153		385.093	0.00351		375.566	0.000820189
371.413	0.00122		364.05	0.00227		385.149	0.0014		375.721	0.00101
371.457	0.000915751		364.101	0.00104		385.183	0.00356		375.79	0.00215
371.528	0.00159		364.162	0.00335		385.253	0.0014		375.969	0.000938801
371.751	0.000854701		364.212	0.00452		385.305	0.00108		376.002	0.00178
371.796	0.00070696		364.336	0.00217		385.408	0.00355		376.048	0.000757098
371.833	0.0054		364.51	0.00118		385.465	0.00235		376.118	0.000757098
371.95	0.00189		364.596	0.000724966		385.505	0.000681769		376.233	0.000883281
371.997	0.00536		364.627	0.000447168		385.567	0.00194		376.269	0.000946372
372.093	0.02031		364.687	0.000724966		385.655	0.00119		376.348	0.00164
372.222	0.00438		364.767	0.00131		385.716	0.00135		376.76	0.000946372
372.26	0.00116		364.818	0.0043		385.783	0.00236		376.822	0.00341
372.301	0.00366		364.892	0.00186		385.838	0.00147		376.871	0.00158
372.417	0.000976801		364.956	0.00149		385.919	0.000862999		376.913	0.00227
372.464	0.000733211		364.99	0.00196		385.968	0.0027		376.965	0.000670662
372.497	0.00214		365.061	0.00139		386.021	0.00183		376.995	0.00199
372.656	0.000793651		365.127	0.00309		386.086	0.000647249		377.021	0.00191
372.738	0.00421		365.17	0.00404		386.171	0.00667		377.166	0.00398
372.816	0.000710012		365.226	0.00106		386.229	0.00882		377.212	0.00236
372.849	0.00593		365.267	0.000860897		386.429	0.00129		377.266	0.00303
372.891	0.001		365.42	0.000996828		386.474	0.000916936		377.303	0.00086183
372.993	0.000793651		365.586	0.00155		386.551	0.000576591		377.347	0.00421
373.065	0.00361		365.621	0.00366		386.616	0.00351		377.406	0.000757098
373.102	0.00925		365.736	0.00208		386.67	0.004		377.503	0.000757098
373.192	0.00745		365.818	0.00145		386.747	0.0014		377.571	0.00694
373.247	0.00275		365.932	0.00113		386.871	0.00227		377.62	0.00183
373.288	0.00181		365.977	0.000589035		386.904	0.00243		377.676	0.00252
373.462	0.00574		366.011	0.00068328		387.069	0.00248		377.759	0.00221
373.516	0.00214		366.045	0.00235		387.098	0.000958468		377.81	0.000757098
373.648	0.00189		366.089	0.000975986		387.144	0.00113		377.861	0.00391
373.705	0.000854701		366.134	0.00489		387.179	0.000890507		377.946	0.00484
373.754	0.00379		366.183	0.00123		387.213	0.00415		378.015	0.00103
373.829	0.00647		366.212	0.000612143		387.316	0.00348		378.048	0.00142
373.982	0.00278		366.264	0.00163		387.385	0.00259		378.096	0.00284
374.038	0.000832723		366.304	0.000815587		387.455	0.00254		378.136	0.00267
374.098	0.000612943		366.359	0.00159		387.549	0.000970874		378.169	0.00297
374.134	0.00267		366.405	0.000765292		387.638	0.00334		378.238	0.00593
374.168	0.00269		366.438	0.00161		387.715	0.00129		378.287	0.00118
374.226	0.00566		366.498	0.00168		387.774	0.00302		378.413	0.00303
374.284	0.00131		366.718	0.00314		387.853	0.00146		378.44	0.00281
374.331	0.00552		366.758	0.00398		387.905	0.000862999		378.492	0.00328
374.672	0.005		366.832	0.00229		387.975	0.000699569		378.609	0.00145
374.722	0.00229		366.868	0.0014		388.011	0.00211		378.693	0.000757098
374.821	0.00192		366.929	0.00179		388.139	0.00205		378.751	0.0012
374.861	0.0022		366.995	0.00104		388.209	0.00394		378.814	0.000757098
374.886	0.000992674		367.09	0.00884		388.249	0.00137		378.878	0.00416
374.964	0.00396		367.168	0.00186		388.421	0.00113		378.941	0.00101
374.994	0.00215		367.203	0.00462		388.473	0.00302		378.976	0.00271
375.06	0.00738		367.289	0.000589035		388.522	0.00243		379.038	0.000780442
375.109	0.00641		367.317	0.000679656		388.557	0.00111		379.076	0.00202
375.209	0.01123		367.372	0.00199		388.59	0.000757821		379.187	0.00555
375.312	0.00109		367.446	0.00399		388.752	0.00221		379.229	0.00412
375.354	0.00299		367.507	0.000860897		388.806	0.000809061		379.331	0.000820189
375.458	0.00165		367.548	0.000996828		388.87	0.00243		379.372	0.0061
375.527	0.00208		367.579	0.000768464		388.924	0.00498		379.413	0.00179
375.577	0.000793651		367.632	0.000679656		389.152	0.000916936		379.476	0.00347
375.625	0.00189		367.7	0.00715		389.197	0.00194		379.534	0.00196
375.681	0.00255		367.743	0.000706389		389.411	0.000593312		379.765	0.00341
375.712	0.000865079		367.825	0.000521522		389.613	0.00291		379.821	0.00107
375.77	0.00078022		367.862	0.000830992		389.648	0.00127		379.944	0.00492
375.815	0.00217		367.897	0.0042		389.712	0.00221		380.003	0.00139
375.862	0.00193		367.957	0.00544		389.764	0.000916936		380.078	0.00139
375.912	0.000732601		368.029	0.0034		389.807	0.00146		380.224	0.00328
376.005	0.00165		368.093	0.00076348		389.846	0.00248		380.327	0.00101
376.116	0.000671551		368.153	0.00346		389.912	0.00275		380.401	0.00284
376.19	0.00116		368.212	0.00566		389.984	0.00139		380.444	0.00176
376.327	0.00317		368.403	0.00159		390.033	0.00212		380.474	0.00193
376.406	0.00281		368.444	0.00423		390.167	0.00216		380.557	0.00189
376.567	0.00275		368.533	0.0019		390.22	0.0028		380.616	0.00132
376.659	0.00446		368.575	0.00327		390.363	0.00162		380.731	0.00612
376.74	0.00287		368.634	0.00308		390.419	0.00151		380.777	0.0012
376.833	0.00442		368.734	0.00227		390.459	0.000701187		380.817	0.00202
376.878	0.000850427		368.783	0.000922066		390.529	0.00297		380.886	0.00189
376.931	0.00367		368.868	0.000963752		390.585	0.00415		380.94	0.00101
376.973	0.000478388		368.907	0.00113		390.625	0.0028		381.094	0.00328
377.036	0.00214		369.122	0.00375		390.703	0.00156		381.153	0.00208
377.069	0.00153		369.202	0.00275		390.739	0.000602481		381.205	0.000757098
377.111	0.00342		369.237	0.00408		390.776	0.0021		381.247	0.000697161
377.151	0.00172		369.35	0.00323		390.816	0.000628371		381.283	0.00246
377.207	0.00588		369.505	0.00258		390.859	0.00129		381.365	0.000820189
377.251	0.00414		369.57	0.00127		390.911	0.000998382		381.399	0.000820189
377.333	0.00122		369.665	0.00227		390.928	0.00112		381.453	0.00246
377.37	0.000998168		369.745	0.0014		390.946	0.000593312		381.518	0.00126
377.408	0.00339		369.859	0.00304		391.003	0.00151		381.552	0.00177
377.462	0.00475		369.927	0.000815587		391.074	0.000701187		381.617	0.00107
377.626	0.00531		370.041	0.00204		391.128	0.0021		381.67	0.00158
377.718	0.00147		370.098	0.000634345		391.19	0.00291		381.756	0.00177
377.84	0.0044		370.155	0.0053		391.237	0.00173		381.852	0.00164
377.907	0.00092674		370.197	0.00326		391.291	0.00712		381.984	0.00314
377.977	0.0025		370.248	0.00081604		391.494	0.00232		382.018	0.00197
378.095	0.000732601		370.283	0.00136		391.552	0.00365		382.064	0.00221
378.166	0.000724664		370.343	0.00424		391.587	0.0018		382.116	0.00101
378.208	0.00696		370.383	0.00409		391.824	0.00129		382.165	0.00107
378.266	0.00275		370.418	0.000330585		391.869	0.000701187		382.201	0.00118
378.358	0.000732601		370.474	0.00186		391.94	0.000916936		382.237	0.00713
378.433	0.00060409		370.538	0.00303		392.132	0.00135		382.378	0.00278
378.47	0.00195		370.618	0.00504		392.21	0.00167		382.518	0.00196
378.709	0.00195		370.695	0.00221		392.257	0.000241154		382.574	0.000946372
378.791	0.000915751		370.734	0.000729044		392.287	0.00216		382.652	0.00423
378.885	0.00104		370.773	0.00136		392.31	0.00107		382.831	0.00151
378.926	0.000691087		370.856	0.00585		392.329	0.000838727		382.911	0.00147
378.968	0.00223		370.883	0.00209		392.481	0.01063		382.952	0.00369
379.002	0.00574		370.92	0.00178		392.53	0.000647249		382.99	0.00239
379.058	0.00299		371.003	0.00528		392.67	0.000809061		383.047	0.0012
379.152	0.00177		371.056	0.00357		392.729	0.01054		383.165	0.00103
379.235	0.00928		371.116	0.00113		392.795	0.00216		383.204	0.00623
379.355	0.00336		371.217	0.01049		392.912	0.003		383.238	0.00446
379.422	0.0025		371.342	0.000498414		392.995	0.00734		383.278	0.001
379.507	0.00232		371.393	0.00223		393.099	0.000593851		383.34	0.004
379.569	0.00177		371.431	0.0003971		393.133	0.000809061		383.423	0.00137
379.698	0.00177		371.495	0.000589035		393.216	0.0034		383.456	0.000552997
379.83	0.00119		371.542	0.000770276		393.417	0.000809061		383.524	0.0036
379.887	0.00436		371.604	0.00186		393.474	0.00173		383.594	0.00145
379.984	0.00171		371.659	0.0042		393.59	0.000593312		383.716	0.00114
380.081	0.0025		371.716	0.00668		393.665	0.00286		383.811	0.0024
380.269	0.000732601		371.794	0.00181		393.713	0.00178		383.875	0.00416
380.318	0.00189		371.855	0.000498414		393.805	0.00102		384.009	0.000838486
380.355	0.000622711		371.916	0.00189		393.904	0.00378		384.041	0.0055
380.449	0.000550672		371.966	0.00221		393.954	0.000916936		384.098	0.00309
380.485	0.00375		372.013	0.00302		393.988	0.000721683		384.151	0.000820189
380.635	0.000550061		372.058	0.00166		394.065	0.002		384.224	0.00202
380.661	0.00158		372.096	0.01109		394.176	0.00264		384.269	0.00126
380.726	0.000589683		372.158	0.00192		394.221	0.00334		384.408	0.0017
380.762	0.00407		372.187	0.000718623		394.378	0.000809061		384.469	0.00101
380.799	0.0015		372.246	0.00172		394.447	0.00162		384.525	0.00151
381.014	0.00517		372.366	0.000498414		394.491	0.00102		384.688	0.00101
381.092	0.00112		372.426	0.0015		394.551	0.00124		384.72	0.00233
381.15	0.00267		372.506	0.00162		394.582	0.000781014		384.799	0.00151
381.205	0.00531		372.539	0.000557318		394.728	0.00232		384.835	0.000938801
381.308	0.00281		372.597	0.000634345		394.821	0.00232		384.87	0.000946372
381.349	0.000644689		372.728	0.0014		394.875	0.0068		384.943	0.00148
381.392	0.000430159		372.879	0.00409		394.929	0.000647249		384.99	0.000946372
381.434	0.00747		372.922	0.00072406		394.964	0.000862999		385.027	0.00101
381.478	0.00105		372.973	0.0015		395.022	0.00178		385.105	0.00278
381.526	0.00781		373.062	0.00314		395.096	0.00421		385.164	0.00275
381.579	0.000917582		373.118	0.00397		395.202	0.00259		385.212	0.00555
381.658	0.000732601		373.192	0.00187		395.241	0.01173		385.26	0.00297
381.698	0.000793651		373.227	0.000865428		395.337	0.0027		385.31	0.00126
381.792	0.000732601		373.246	0.000722247		395.377	0.00102		385.395	0.00366
381.851	0.000641636		373.265	0.000735387		395.515	0.000593312		385.448	0.0012
381.888	0.00243		373.312	0.000634345		395.575	0.000593312		385.566	0.000757098
381.97	0.00138		373.378	0.0053		395.645	0.00119		385.622	0.00139
382.024	0.01759		373.445	0.000951518		395.705	0.00108		385.668	0.000820189
382.091	0.00312		373.498	0.00145		395.731	0.00119		385.802	0.000946372
382.15	0.00318		373.571	0.00131		395.793	0.00167		385.845	0.00479
382.218	0.00778		373.611	0.00235		395.831	0.00189		385.936	0.00215
382.306	0.000732601		373.775	0.000679656		395.921	0.00108		385.998	0.00328
382.406	0.00104		373.812	0.00131		395.97	0.00221		386.043	0.00353
382.485	0.000732601		373.884	0.00113		396.022	0.000701187		386.127	0.000757098
382.659	0.000294505		374.013	0.00245		396.081	0.00194		386.172	0.00905
382.69	0.00233		374.062	0.00393		396.166	0.000967638		386.569	0.00233
382.774	0.00063431		374.095	0.00163		396.189	0.0026		386.627	0.00309
382.806	0.000793651		374.155	0.000634345		396.259	0.00345		386.683	0.00252
382.839	0.000793651		374.201	0.00163		396.417	0.000701187		386.75	0.00189
382.891	0.0025		374.255	0.000906208		396.46	0.00178		386.81	0.00141
382.927	0.00087851		374.321	0.000860897		396.498	0.00275		386.853	0.00637
382.959	0.00175		374.37	0.00195		396.602	0.000647249		386.93	0.00303
382.985	0.00311		374.439	0.00131		396.63	0.000647249		387.026	0.00222
383.035	0.00269		374.514	0.00186		396.685	0.00372		387.059	0.000713565
383.108	0.000732601		374.562	0.0024		396.734	0.02303		387.108	0.00416
383.16	0.00226		374.609	0.00114		396.851	0.0028		387.192	0.01352
383.236	0.00513		374.653	0.00229		396.9	0.000701187		387.369	0.00466
383.284	0.00122		374.714	0.00585		396.982	0.01079		387.406	0.00386
383.361	0.00517		374.763	0.000724966		397.049	0.00189		387.554	0.000820189
383.406	0.00261		374.83	0.000724966		397.118	0.00149		387.711	0.00465
383.465	0.000793651		374.933	0.00127		397.176	0.00151		387.749	0.00153
383.556	0.02589		375.03	0.00127		397.232	0.0185		387.812	0.00101
383.724	0.01715		375.089	0.00227		397.435	0.00378		387.845	0.000935647
383.767	0.00575		375.122	0.00164		397.487	0.0014		387.923	0.00101
383.874	0.000854701		375.162	0.000534662		397.717	0.0027		387.984	0.00177
383.9	0.0014		375.18	0.000503851		397.765	0.000647249		388.032	0.00139
383.958	0.0017		375.234	0.00664		397.863	0.000647249		388.065	0.00182
384.012	0.00299		375.286	0.00133		397.924	0.0015		388.119	0.00107
384.054	0.00147		375.344	0.00149		397.958	0.000701187		388.162	0.00126
384.138	0.00299		375.385	0.00206		398	0.00151		388.196	0.00791
384.196	0.00269		375.429	0.00109		398.108	0.00491		388.246	0.00182
384.284	0.0011		375.461	0.000899864		398.172	0.000862999		388.344	0.000694006
384.329	0.00284		375.503	0.0018		398.205	0.00146		388.395	0.00612
384.359	0.000828449		375.539	0.00195		398.299	0.00583		388.474	0.00107
384.56	0.0043		375.629	0.00154		398.418	0.00102		388.527	0.00486
384.596	0.000388889		375.679	0.00517		398.452	0.00243		388.583	0.00196
384.699	0.00058138		375.845	0.00342		398.607	0.01537		388.616	0.00263
384.747	0.01844		375.901	0.00145		398.653	0.00055178		388.665	0.00158
384.915	0.00387		375.98	0.00304		398.748	0.00162		388.704	0.00172
384.952	0.000268803		376.03	0.00136		398.812	0.00496		388.725	0.000774763
385.021	0.0035		376.077	0.00502		398.852	0.000487918		388.766	0.000694006
385.075	0.00503		376.155	0.00493		398.902	0.00129		388.875	0.00911
385.113	0.0031		376.25	0.00181		398.942	0.00331		388.946	0.000560505
385.186	0.00502		376.468	0.00113		399.046	0.000593312		388.979	0.0043
385.226	0.00065873		376.546	0.00307		399.111	0.01002		389.021	0.00132
385.313	0.000793651		376.616	0.000760761		399.164	0.00432		389.229	0.00511
385.422	0.00389		376.654	0.00163		399.216	0.00298		389.321	0.00278
385.477	0.00232		376.719	0.00208		399.258	0.000755124		389.554	0.000946372
385.569	0.00275		376.766	0.00064522		399.368	0.000916936		389.624	0.0037
385.627	0.00153		376.822	0.00127		399.472	0.0028		389.667	0.00568
385.729	0.00519		376.887	0.000724966		399.529	0.0021		389.779	0.00135
385.837	0.000976801		376.987	0.00304		399.597	0.00135		389.816	0.00106
385.895	0.00138		377.116	0.000724966		399.7	0.00102		389.833	0.00143
385.923	0.00129		377.161	0.00517		399.757	0.01084		389.85	0.000941956
386.059	0.000788767		377.217	0.0034		399.83	0.0027		389.917	0.00215
386.094	0.00261		377.386	0.00104		399.905	0.000970874		389.976	0.000738801
386.142	0.000970085		377.419	0.00104		399.986	0.00752		390.014	0.00425
386.193	0.00165		377.478	0.00259		400.031	0.00108		390.106	0.00448
386.247	0.00467		377.512	0.000693249		400.08	0.00216		390.171	0.00797
386.289	0.000557998		377.769	0.00234		400.159	0.000701187		390.203	0.00197
386.362	0.00159		377.827	0.0021		400.197	0.00183		390.241	0.00155
386.423	0.00224		377.918	0.00191		400.246	0.00243		390.354	0.000694006
386.517	0.000622711		377.947	0.000501133		400.32	0.00149		390.418	0.0017
386.547	0.00377		378.033	0.00163		400.37	0.000862999		390.468	0.00505
386.636	0.00668		378.073	0.00217		400.426	0.0021		390.556	0.00126
386.673	0.00215		378.141	0.00089488		400.532	0.000862999		390.602	0.0012
386.71	0.000426068		378.202	0.00949		400.634	0.00232		390.696	0.00554
386.775	0.00877		378.341	0.00186		400.673	0.000701187		390.764	0.00126
386.805	0.00303		378.438	0.000860897		400.726	0.00431		390.798	0.0053
386.883	0.00060812		378.48	0.000589035		400.91	0.00205		390.854	0.00132
386.926	0.00855		378.543	0.000454916		400.983	0.00354		390.989	0.000650473
386.99	0.00205		378.575	0.000820118		401.018	0.0073		391.018	0.00341
387.021	0.00444		378.61	0.00196		401.138	0.000862999		391.048	0.00109
387.064	0.01016		378.689	0.00448		401.232	0.0027		391.109	0.02285
387.145	0.00142		378.786	0.000589035		401.321	0.00205		391.201	0.00423
387.178	0.000757021		378.821	0.000589035		401.402	0.00162		391.285	0.00259
387.211	0.00068254		378.865	0.000589035		401.508	0.00119		391.377	0.00382
387.314	0.00195		378.94	0.00358		401.634	0.000809061		391.429	0.000666877
387.44	0.00342		378.988	0.000485274		401.718	0.0021		391.529	0.000820189
387.517	0.000976801		379.101	0.00103		401.766	0.00135		391.613	0.01256
387.569	0.000976801		379.132	0.00164		401.805	0.002		391.709	0.00379
387.663	0.00244		379.175	0.00199		401.917	0.01032		391.765	0.00297
387.731	0.00513		379.222	0.00623		402.006	0.000809061		391.837	0.00738
387.841	0.00696		379.29	0.000589035		402.035	0.00108		391.902	0.00145
387.929	0.000854701		379.327	0.000490258		402.094	0.000647249		391.942	0.000694006
387.979	0.00366		379.374	0.000364839		402.18	0.002		392.041	0.000820189
388.031	0.00378		379.404	0.00136		402.225	0.000809061		392.106	0.00341
388.079	0.00145		379.435	0.000926597		402.269	0.000970874		392.153	0.00322
388.157	0.000595116		379.48	0.00467		402.306	0.000755124		392.292	0.00262
388.185	0.00221		379.553	0.00271		402.461	0.000862999		392.319	0.00205
388.226	0.00717		379.589	0.000900317		402.566	0.00113		392.481	0.01213
388.282	0.00226		379.656	0.000815587		402.702	0.00156		392.595	0.0017
388.332	0.00478		379.716	0.00249		402.733	0.000862999		392.638	0.0024
388.445	0.00201		379.764	0.00177		402.774	0.000916936		392.728	0.03123
388.502	0.000910256		379.803	0.0011		402.834	0.00221		392.78	0.000694006
388.531	0.00164		379.842	0.00124		402.882	0.000701187		392.837	0.00101
388.557	0.00116		379.884	0.00644		402.93	0.000916936		392.978	0.00347
388.626	0.00287		379.931	0.00159		402.976	0.0014		393.071	0.000694006
388.678	0.00259		379.979	0.00281		403.016	0.00205		393.118	0.00233
388.712	0.000403724		380.06	0.000724966		403.067	0.00307		393.158	0.00462
388.824	0.00433		380.127	0.00168		403.112	0.00561		393.207	0.00898
388.919	0.00195		380.171	0.000679656		403.232	0.00183		393.32	0.01365
388.997	0.000638584		380.214	0.00421		403.261	0.000777238		393.363	0.00168
389.031	0.00124		380.248	0.00097961		403.311	0.00167		393.403	0.00341
389.099	0.00147		380.304	0.000589035		403.346	0.000916936		393.451	0.00158
389.133	0.00269		380.353	0.00131		403.392	0.000656419		393.494	0.0012
389.267	0.00208		380.402	0.000724966		403.435	0.00243		393.572	0.00265
389.547	0.000976801		380.536	0.00177		403.491	0.00159		393.622	0.000883281
389.606	0.00116		380.598	0.00272		403.518	0.000493635		393.737	0.0029
389.8	0.00543		380.786	0.00245		403.563	0.000970874		393.809	0.00257
389.881	0.000915751		380.889	0.00401		403.706	0.00156		393.855	0.00705
389.947	0.00263		380.923	0.000748527		403.876	0.00155		393.963	0.000604858
390.012	0.000976801		380.984	0.00362		403.901	0.00379		394	0.00282
390.067	0.00299		381.051	0.00108		404	0.01769		394.066	0.00101
390.117	0.00263		381.117	0.00154		404.1	0.000961704		394.106	0.00333
390.188	0.00153		381.159	0.00535		404.135	0.000916936		394.163	0.00284
390.306	0.00165		381.206	0.00246		404.241	0.02503		394.208	0.00612
390.351	0.00589		381.261	0.00109		404.316	0.00407		394.359	0.0024
390.38	0.00467		381.478	0.0014		404.366	0.00132		394.439	0.00265
390.431	0.00226		381.629	0.000815587		404.407	0.000918554		394.548	0.00429
390.488	0.00531		381.722	0.00109		404.461	0.00159		394.758	0.00285
390.614	0.000706349		381.816	0.0066		404.496	0.01333		394.863	0.00107
390.649	0.00516		381.898	0.000815587		404.574	0.00297		394.909	0.000820189
390.733	0.00171		381.933	0.00109		404.653	0.00178		394.95	0.0017
390.769	0.00194		382.018	0.00787		404.729	0.00777		394.99	0.00618
390.812	0.00175		382.101	0.000679656		404.793	0.00189		395.019	0.00103
390.853	0.00151		382.156	0.00381		404.827	0.00096548		395.094	0.00202
390.903	0.00388		382.214	0.00458		404.867	0.00216		395.14	0.00278
390.953	0.00122		382.263	0.00177		404.907	0.00113		395.199	0.00359
391.014	0.000732601		382.31	0.000996828		404.987	0.00534		395.246	0.01033
391.1	0.0026		382.388	0.00162		405.051	0.00469		395.287	0.00138
391.146	0.0013		382.432	0.00577		405.099	0.0014		395.332	0.00124
391.192	0.00287		382.488	0.00217		405.135	0.000735167		395.365	0.00621
391.293	0.01252		382.561	0.00236		405.18	0.00205		395.433	0.000883281
391.366	0.00116		382.624	0.00254		405.215	0.00356		395.523	0.00145
391.47	0.00475		382.676	0.000589035		405.257	0.00194		395.64	0.00328
391.505	0.000635531		382.76	0.00201		405.464	0.000701187		395.719	0.00391
391.616	0.00134		382.851	0.00608		405.522	0.00232		395.807	0.000883281
391.67	0.000732601		382.885	0.00137		405.573	0.000647249		395.897	0.00797
391.762	0.00171		382.938	0.00538		405.67	0.000755124		395.967	0.00256
391.842	0.00113		383.002	0.0013		405.717	0.00315		396.087	0.00189
391.869	0.00199		383.145	0.00336		405.742	0.00133		396.14	0.000757098
391.967	0.00201		383.21	0.00429		405.839	0.000916936		396.262	0.0056
392.032	0.00433		383.25	0.000683734		405.969	0.000809061		396.326	0.000757098
392.076	0.000631868		383.302	0.00265		405.998	0.000970874		396.433	0.00164
392.127	0.00232		383.464	0.00159		406.083	0.00146		396.554	0.00114
392.195	0.00386		383.532	0.00109		406.137	0.00248		396.613	0.00196
392.242	0.00206		383.595	0.000543725		406.218	0.00639		396.661	0.00896
392.287	0.00171		383.637	0.0014		406.281	0.00518		396.734	0.05218
392.374	0.00116		383.704	0.000770276		406.384	0.00353		396.806	0.00187
392.404	0.000701465		383.73	0.000543725		406.418	0.000566882		396.849	0.00151
392.464	0.00122		383.818	0.00045256		406.47	0.00102		396.885	0.00151
392.502	0.00169		383.855	0.00177		406.555	0.00345		396.93	0.00108
392.531	0.0018		383.95	0.00111		406.6	0.00146		396.986	0.04712
392.576	0.0073		384.005	0.0048		406.824	0.00146		397.048	0.00429
392.62	0.00177		384.057	0.000359221		406.924	0.00113		397.086	0.00186
392.662	0.00231		384.115	0.00575		407.061	0.00378		397.174	0.00073123
392.937	0.000976801		384.165	0.00129		407.158	0.00151		397.239	0.0346
393.016	0.00153		384.217	0.00172		407.202	0.00304		397.314	0.00126
393.067	0.00189		384.264	0.000463978		407.232	0.00417		397.354	0.00568
393.137	0.00543		384.305	0.00183		407.328	0.00232		397.429	0.00259
393.203	0.01123		384.368	0.00145		407.408	0.00208		397.487	0.00517
393.295	0.000976801		384.451	0.00181		407.44	0.000727077		397.538	0.000827129
393.342	0.00263		384.499	0.00103		407.501	0.00232		397.572	0.00504
393.44	0.000976801		384.533	0.00193		407.586	0.00795		397.652	0.00151
393.527	0.00221		384.581	0.000770276		407.647	0.00156		397.74	0.00227
393.566	0.00146		384.67	0.000679656		407.771	0.000755124		397.773	0.00266
393.641	0.00665		384.731	0.00103		407.828	0.00289		397.865	0.00246
393.772	0.00102		384.77	0.00247		407.863	0.00214		397.945	0.0024
393.814	0.00741		384.815	0.00213		407.899	0.0015		397.999	0.00656
393.876	0.000901709		384.849	0.00101		407.955	0.000809061		398.035	0.00129
393.921	0.00275		384.88	0.000363344		407.997	0.000647249		398.07	0.00377
393.959	0.00284		385.038	0.00319		408.066	0.00232		398.102	0.00354
394.006	0.00152		385.101	0.00798		408.156	0.00205		398.158	0.0017
394.044	0.00548		385.181	0.0057		408.191	0.00149		398.202	0.0065
394.102	0.00345		385.223	0.01002		408.235	0.00751		398.27	0.00164
394.145	0.00123		385.262	0.00145		408.273	0.000274056		398.334	0.00833
394.186	0.000854701		385.382	0.00042039		408.332	0.00124		398.387	0.00164
394.241	0.00919		385.425	0.01425		408.383	0.000217853		398.423	0.00452
394.286	0.000736264		385.53	0.000634345		408.422	0.00454		398.494	0.00297
394.44	0.000550672		385.625	0.02216		408.499	0.00895		398.612	0.00151
394.488	0.00812		385.68	0.00281		408.572	0.00944		398.674	0.00559
394.567	0.00336		385.73	0.00413		408.661	0.00696		398.803	0.000658675
394.622	0.000793651		385.783	0.000772089		408.789	0.000852751		398.842	0.00298
394.663	0.0022		385.832	0.00385		408.825	0.000862999		398.884	0.00285
394.711	0.000732601		385.877	0.00272		408.871	0.00108		398.982	0.00246
394.757	0.00281		385.93	0.000589035		408.905	0.00361		399.038	0.00871
395.013	0.000915751		386.018	0.00131		408.935	0.0013		399.115	0.00202
395.09	0.00201		386.074	0.000498414		408.989	0.00405		399.159	0.000682019
395.125	0.00208		386.125	0.00131		409.044	0.00157		399.193	0.00159
395.2	0.01487		386.186	0.00322		409.089	0.00124		399.238	0.00472
395.248	0.00451		386.22	0.00537		409.142	0.00119		399.269	0.00946
395.366	0.00232		386.282	0.00136		409.243	0.01383		399.318	0.00497
395.431	0.000732601		386.346	0.000815587		409.365	0.00232		399.353	0.00411
395.505	0.00409		386.405	0.00199		409.647	0.00194		399.388	0.00106
395.701	0.00191		386.487	0.00299		409.741	0.00868		399.461	0.00486
395.752	0.00484		386.541	0.00264		409.803	0.00156		399.517	0.000941956
395.807	0.000793651		386.578	0.00309		409.954	0.000194984		399.551	0.00145
395.845	0.00354		386.625	0.00139		409.988	0.00403		399.725	0.00789
395.911	0.00458		386.66	0.00356		410.102	0.000862999		399.808	0.00297
395.977	0.00189		386.717	0.00213		410.141	0.00122		399.892	0.00347
396.061	0.00256		386.807	0.00262		410.18	0.00302		400.004	0.00482
396.147	0.000965812		386.841	0.000372315		410.222	0.00275		400.049	0.00662
396.214	0.00596		386.925	0.00329		410.251	0.00431		400.155	0.00328
396.268	0.00263		387.003	0.00654		410.31	0.00313		400.235	0.00762
396.315	0.00205		387.076	0.0027		410.382	0.000701187		400.283	0.00366
396.4	0.00194		387.146	0.00187		410.459	0.000950378		400.335	0.000673817
396.432	0.00431		387.188	0.00356		410.476	0.000900216		400.366	0.00326
396.474	0.00159		387.231	0.00149		410.505	0.00327		400.442	0.00423
396.53	0.000854701		387.283	0.000634345		410.595	0.000809061		400.494	0.00271
396.591	0.00415		387.314	0.000493883		410.776	0.0032		400.555	0.00101
396.679	0.00171		387.432	0.00217		410.859	0.000862999		400.738	0.00927
396.736	0.00447		387.474	0.00146		410.904	0.00177		400.794	0.00101
396.796	0.00487		387.509	0.000761214		410.928	0.000661812		400.856	0.000757098
396.94	0.00189		387.571	0.00163		411.003	0.00156		400.9	0.000757098
396.992	0.00934		387.623	0.000543725		411.041	0.00496		401.07	0.00126
397.038	0.00292		387.743	0.00215		411.105	0.000701187		401.148	0.00164
397.076	0.000610134		387.808	0.00104		411.165	0.00189		401.2	0.00553
397.167	0.01168		387.85	0.000625736		411.231	0.00182		401.236	0.00267
397.238	0.00556		387.881	0.00208		411.267	0.00102		401.31	0.00227
397.303	0.00293		387.92	0.00136		411.345	0.00135		401.4	0.00208
397.48	0.00385		387.977	0.000601722		411.399	0.000701187		401.454	0.000820189
397.575	0.00275		388.08	0.00177		411.464	0.00151		401.493	0.000757098
397.676	0.00623		388.119	0.00379		411.57	0.00129		401.683	0.00129
397.722	0.00383		388.157	0.00292		411.625	0.00238		401.718	0.0013
397.772	0.00129		388.204	0.00292		411.66	0.000625674		401.792	0.00553
397.829	0.00639		388.262	0.00281		411.728	0.00324		401.878	0.00429
397.871	0.00183		388.351	0.000770276		411.846	0.000755124		401.927	0.000946372
397.911	0.00222		388.407	0.00208		412.03	0.00593		402.022	0.00319
397.974	0.00468		388.524	0.00128		412.078	0.00178		402.076	0.00274
398.071	0.000732601		388.567	0.00217		412.114	0.00113		402.123	0.000946372
398.123	0.00241		388.692	0.000595831		412.221	0.00367		402.204	0.00252
398.161	0.00333		388.733	0.00283		412.3	0.000916936		402.241	0.00513
398.2	0.000876679		388.775	0.00114		412.415	0.00297		402.322	0.000694006
398.237	0.00324		388.825	0.00136		412.481	0.00162		402.387	0.0029
398.291	0.00228		388.891	0.0033		412.513	0.000916936		402.46	0.01483
398.345	0.000976801		388.937	0.000600816		412.644	0.00221		402.648	0.00151
398.425	0.00281		389.076	0.00136		412.755	0.00338		402.689	0.000632177
398.461	0.00926		389.184	0.00602		412.839	0.00153		402.708	0.000735016
398.573	0.00195		389.307	0.000543725		412.874	0.000427346		402.752	0.00191
398.645	0.00232		389.363	0.00172		412.975	0.000647249		402.785	0.000718612
398.733	0.00688		389.416	0.00254		413.026	0.00259		402.827	0.00215
398.794	0.00162		389.462	0.000860897		413.084	0.000755124		402.894	0.00593
398.849	0.000732601		389.561	0.00372		413.131	0.00198		403.014	0.000699054
398.906	0.00195		389.598	0.000832352		413.231	0.00121		403.039	0.00227
398.956	0.00178		389.632	0.000956955		413.269	0.00417		403.113	0.00738
398.992	0.004		389.716	0.00131		413.45	0.00344		403.176	0.00265
399.057	0.00299		389.804	0.000906208		413.548	0.00426		403.221	0.00328
399.111	0.00311		389.896	0.00248		413.696	0.00302		403.356	0.00631
399.17	0.00281		389.92	0.000914816		413.8	0.00167		403.479	0.00208
399.234	0.01226		389.957	0.00161		413.907	0.01857		403.54	0.00101
399.308	0.00232		390.05	0.0019		414.038	0.00105		403.596	0.00132
399.386	0.000671551		390.103	0.00272		414.073	0.00162		403.712	0.01052
399.446	0.00847		390.175	0.00117		414.138	0.00108		403.772	0.00368
399.499	0.00255		390.221	0.00627		414.245	0.02207		403.818	0.0064
399.59	0.0011		390.27	0.00314		414.384	0.0025		403.875	0.01315
399.692	0.00389		390.37	0.00585		414.447	0.00453		403.925	0.00419
399.743	0.00199		390.418	0.000672859		414.534	0.00173		403.99	0.01432
399.793	0.00195		390.473	0.00163		414.573	0.00824		404.049	0.00259
399.866	0.000671551		390.521	0.00109		414.687	0.000690399		404.085	0.0012
399.919	0.00192		390.554	0.000965564		414.723	0.00433		404.208	0.0108
399.952	0.000582112		390.6	0.000543725		414.766	0.00355		404.239	0.01174
400.033	0.01148		390.705	0.00458		414.805	0.00217		404.275	0.00148
400.107	0.00354		390.789	0.000724966		414.909	0.00469		404.494	0.01438
400.236	0.00556		390.833	0.000492524		414.959	0.00194		404.543	0.000669401
400.312	0.00359		390.874	0.00127		414.997	0.00066343		404.577	0.00126
400.425	0.000671551		390.974	0.00946		415.065	0.00156		404.627	0.00265
400.519	0.0022		391.021	0.00229		415.13	0.00151		404.742	0.00574
400.563	0.00159		391.125	0.0015		415.22	0.0108		404.808	0.00587
400.628	0.00421		391.153	0.00266		415.255	0.00516		404.87	0.00132
400.722	0.0084		391.214	0.01002		415.292	0.00129		404.925	0.00107
400.832	0.00298		391.287	0.00498		415.402	0.00291		404.987	0.00453
400.87	0.000911477		391.371	0.00311		415.474	0.00297		405.074	0.000820189
400.957	0.00434		391.51	0.00217		415.521	0.00405		405.101	0.00147
400.99	0.00527		391.575	0.00113		415.619	0.00189		405.144	0.00665
401.032	0.00212		391.635	0.0016		415.704	0.000755124		405.231	0.01021
401.079	0.00121		391.656	0.00148		415.799	0.00254		405.277	0.000694006
401.129	0.000915751		391.668	0.00125		415.876	0.00571		405.358	0.00557
401.175	0.00354		391.711	0.00512		415.963	0.01251		405.406	0.000920505
401.232	0.00551		391.814	0.00115		416.097	0.00394		405.495	0.00158
401.262	0.00632		391.859	0.0014		416.167	0.00227		405.604	0.00215
401.43	0.00842		391.928	0.00285		416.24	0.00216		405.646	0.01062
401.473	0.00143		391.987	0.0034		416.281	0.00183		405.741	0.00372
401.517	0.000671551		392.015	0.000800634		416.309	0.00248		405.817	0.00227
401.554	0.000733822		392.097	0.00177		416.44	0.000970874		405.913	0.00479
401.59	0.00263		392.18	0.00196		416.501	0.00159		405.958	0.00158
401.639	0.00929		392.212	0.00138		416.536	0.00037206		406.002	0.000757098
401.685	0.000770452		392.285	0.00263		416.587	0.00329		406.102	0.00334
401.757	0.00165		392.336	0.000679656		416.652	0.00545		406.171	0.00429
401.828	0.00952		392.393	0.00308		416.679	0.00137		406.229	0.01514
401.899	0.00813		392.522	0.000543725		416.736	0.00259		406.283	0.00208
401.946	0.000651404		392.658	0.02942		416.781	0.000755124		406.332	0.00509
401.986	0.00195		392.718	0.00308		416.989	0.00175		406.366	0.00148
402.023	0.00348		392.824	0.0024		417.044	0.0047		406.404	0.000757098
402.068	0.00709		392.896	0.00104		417.125	0.000862999		406.464	0.00208
402.115	0.00068315		392.933	0.0018		417.176	0.00307		406.534	0.000788644
402.219	0.00391		392.998	0.00138		417.229	0.00334		406.569	0.00394
402.264	0.00156		393.061	0.0024		417.369	0.00221		406.621	0.00139
402.341	0.000793651		393.11	0.00112		417.435	0.00243		406.654	0.00095205
402.437	0.00348		393.162	0.01797		417.491	0.00129		406.68	0.00136
402.646	0.00262		393.225	0.00164		417.565	0.00478		406.737	0.00456
402.685	0.000479243		393.267	0.00121		417.623	0.00238		406.788	0.00208
402.747	0.00256		393.344	0.00204		417.696	0.00469		406.862	0.000883281
402.85	0.000662393		393.387	0.000782057		417.761	0.00415		406.91	0.00208
402.89	0.00305		393.445	0.00186		417.921	0.00183		407.025	0.0017
402.919	0.00206		393.604	0.000679656		418.077	0.00156		407.075	0.000757098
402.961	0.00281		393.664	0.00195		418.127	0.00102		407.14	0.00164
403.003	0.0058		393.724	0.000860897		418.214	0.000862999		407.177	0.00164
403.08	0.00104		393.764	0.00199		418.249	0.000647789		407.226	0.0058
403.125	0.00672		393.852	0.0021		418.296	0.00141		407.5	0.00243
403.197	0.000993895		393.906	0.000539647		418.333	0.000755124		407.527	0.000785489
403.243	0.00913		393.988	0.000906208		418.383	0.00318		407.608	0.0012
403.329	0.00228		394.039	0.00521		418.49	0.00227		407.683	0.00662
403.381	0.00134		394.116	0.000906208		418.579	0.0014		407.826	0.00524
403.443	0.00812		394.15	0.0022		418.711	0.00135		407.911	0.00416
403.507	0.00763		394.188	0.00188		418.782	0.00383		408.08	0.00233
403.602	0.00574		394.218	0.00217		418.856	0.000624056		408.128	0.00126
403.64	0.00904		394.307	0.00113		418.895	0.00299		408.225	0.00681
403.833	0.00861		394.392	0.000985501		418.994	0.000862999		408.402	0.000694006
403.875	0.00195		394.429	0.00327		419.082	0.000809061		408.458	0.00186
403.911	0.00183		394.629	0.00131		419.171	0.0039		408.495	0.00164
403.962	0.0014		394.703	0.000679656		419.23	0.000916936		408.568	0.00858
404.024	0.00181		394.742	0.00139		419.316	0.00162		408.619	0.000310978
404.058	0.00075641		394.791	0.00166		419.388	0.00431		408.709	0.00537
404.112	0.00537		394.832	0.00485		419.446	0.00083603		408.836	0.00442
404.218	0.00222		394.904	0.00195		419.485	0.00162		408.899	0.00416
404.247	0.00427		394.961	0.00292		419.536	0.00124		408.995	0.000757098
404.328	0.00122		395.037	0.00204		419.564	0.00194		409.107	0.00391
404.463	0.000793651		395.132	0.00119		419.614	0.000862999		409.238	0.01546
404.536	0.00232		395.223	0.0106		419.772	0.00162		409.379	0.00344
404.579	0.00244		395.332	0.000990938		419.809	0.000948759		409.412	0.01328
404.704	0.00134		395.365	0.00131		419.915	0.00189		409.477	0.0024
404.84	0.0043		395.485	0.00332		419.973	0.00102		409.537	0.00205
404.879	0.00305		395.536	0.00204		420.055	0.000622438		409.566	0.00325
404.925	0.00432		395.583	0.00213		420.098	0.00265		409.61	0.000968454
404.992	0.00123		395.856	0.00277		420.138	0.00202		409.638	0.00125
405.05	0.00678		395.892	0.00283		420.215	0.00189		409.677	0.00318
405.157	0.00488		395.953	0.00291		420.26	0.00124		409.769	0.00808
405.216	0.00808		396.158	0.00215		420.322	0.00151		409.808	0.00374
405.241	0.00427		396.204	0.00207		420.37	0.00162		409.851	0.000757098
405.292	0.00263		396.235	0.000668328		420.487	0.000647249		409.902	0.000562902
405.351	0.00622		396.271	0.000629814		420.549	0.00199		409.928	0.00205
405.389	0.00132		396.437	0.00281		420.608	0.000701187		410.101	0.00501
405.437	0.00288		396.488	0.000627096		420.692	0.000647249		410.158	0.00211
405.482	0.00358		396.524	0.00463		420.803	0.00151		410.225	0.00498
405.575	0.00446		396.582	0.00144		420.91	0.00299		410.281	0.00297
405.646	0.00692		396.622	0.00354		420.977	0.000593312		410.329	0.00139
405.719	0.00353		396.735	0.00236		421.019	0.00102		410.444	0.00394
405.761	0.00256		396.756	0.000785229		421.125	0.00248		410.479	0.00373
405.84	0.00495		396.811	0.00262		421.204	0.00223		410.53	0.00549
405.872	0.00292		396.842	0.00168		421.242	0.00458		410.582	0.00126
405.912	0.00101		396.878	0.000515632		421.335	0.00181		410.658	0.0012
405.966	0.00446		396.915	0.00172		421.39	0.00378		410.711	0.01061
406.053	0.00226		396.983	0.0088		421.46	0.00248		410.759	0.00363
406.102	0.00231		397.059	0.00301		421.54	0.00367		410.822	0.00448
406.178	0.00676		397.121	0.000989579		421.607	0.00129		410.865	0.00543
406.219	0.03217		397.156	0.0014		421.757	0.00121		410.948	0.000883281
406.384	0.00611		397.204	0.0043		421.803	0.00324		410.998	0.00593
406.441	0.000976801		397.251	0.000996828		421.848	0.00238		411.051	0.0012
406.481	0.00206		397.286	0.000628908		421.886	0.00176		411.079	0.000820189
406.563	0.00934		397.341	0.00164		421.989	0.00127		411.153	0.00353
406.643	0.01119		397.372	0.000849116		422.024	0.00221		411.211	0.000608139
406.69	0.00164		397.409	0.000767558		422.096	0.000862999		411.246	0.00501
406.739	0.004		397.441	0.00367		422.212	0.00757		411.431	0.00334
406.785	0.00232		397.517	0.00136		422.299	0.00323		411.5	0.00387
406.841	0.01529		397.553	0.00175		422.376	0.00288		411.52	0.00154
406.899	0.00122		397.619	0.000543725		422.425	0.00255		411.568	0.00179
406.938	0.000976801		397.699	0.00556		422.466	0.000647249		411.682	0.00278
406.977	0.00288		397.731	0.00142		422.511	0.00604		411.737	0.00448
407.003	0.00186		397.814	0.00265		422.589	0.00264		411.825	0.00107
407.054	0.00867		397.885	0.000727685		422.644	0.000693096		411.869	0.00252
407.11	0.00311		397.931	0.00172		422.656	0.00188		412.025	0.00132
407.165	0.000915751		398.022	0.00304		422.678	0.0022		412.107	0.00187
407.233	0.01395		398.071	0.00205		422.711	0.00275		412.179	0.00353
407.309	0.00232		398.133	0.000996828		422.767	0.00243		412.229	0.00347
407.366	0.00177		398.192	0.00199		422.805	0.00185		412.318	0.00315
407.431	0.00802		398.243	0.000724966		422.888	0.0055		412.402	0.00166
407.486	0.00299		398.282	0.00187		422.953	0.00297		412.449	0.0032
407.564	0.0014		398.318	0.000689624		423.058	0.000862999		412.493	0.00269
407.637	0.02353		398.372	0.00154		423.091	0.000782632		412.538	0.00297
407.744	0.00244		398.453	0.000724966		423.137	0.000701187		412.601	0.00101
407.837	0.00414		398.499	0.00227		423.188	0.00277		412.663	0.000694006
407.87	0.00179		398.653	0.00127		423.24	0.04671		412.729	0.00183
407.936	0.00226		398.714	0.000589035		423.378	0.00113		412.814	0.00353
408.04	0.01239		398.796	0.00109		423.511	0.00167		412.872	0.0012
408.128	0.00317		398.859	0.00109		423.582	0.02066		412.963	0.00568
408.23	0.01504		398.936	0.00464		423.677	0.00151		413.018	0.00877
408.305	0.000417399		399.011	0.00125		423.748	0.00965		413.094	0.00681
408.341	0.00459		399.046	0.00492		423.85	0.00385		413.185	0.0029
408.408	0.00159		399.088	0.000826914		423.884	0.00214		413.265	0.00585
408.463	0.0044		399.153	0.000813321		423.954	0.00188		413.317	0.00418
408.508	0.00153		399.185	0.000924332		424.045	0.00173		413.359	0.000820189
408.568	0.00556		399.261	0.00422		424.182	0.00216		413.406	0.000883281
408.642	0.00501		399.341	0.000860897		424.243	0.00642		413.46	0.00278
408.723	0.00634		399.377	0.000564114		424.342	0.00426		413.579	0.00328
408.779	0.00172		399.418	0.00558		424.395	0.000701187		413.642	0.00221
408.824	0.00147		399.473	0.000460353		424.46	0.0041		413.709	0.000820189
408.891	0.03495		399.541	0.0024		424.515	0.00183		413.763	0.00303
409	0.000512027		399.578	0.0013		424.591	0.00343		413.91	0.03825
409.055	0.0457		399.62	0.000634345		424.629	0.00106		413.956	0.000722397
409.109	0.00155		399.704	0.0071		424.702	0.0014		414.038	0.00139
409.15	0.00383		399.804	0.00503		424.753	0.00135		414.083	0.000694006
409.221	0.05687		399.892	0.000478931		424.801	0.00378		414.173	0.00101
409.335	0.00397		399.926	0.000700952		424.845	0.00178		414.242	0.02556
409.391	0.01245		400.019	0.00703		424.928	0.00183		414.341	0.000694006
409.47	0.00177		400.081	0.00311		425.073	0.00151		414.384	0.00177
409.531	0.00238		400.171	0.000724966		425.165	0.000851133		414.438	0.000820189
409.569	0.00173		400.205	0.00154		425.217	0.00259		414.531	0.000883281
409.597	0.00459		400.265	0.000679656		425.279	0.000647249		414.585	0.00826
409.658	0.00348		400.312	0.00154		425.314	0.000641855		414.654	0.000820189
409.706	0.00417		400.362	0.00208		425.349	0.0014		414.74	0.01127
409.727	0.00447		400.461	0.00163		425.469	0.00453		414.838	0.00259
409.746	0.00447		400.518	0.00292		425.502	0.00323		414.87	0.00292
409.759	0.00281		400.558	0.000516991		425.583	0.00102		414.941	0.00268
409.847	0.00263		400.66	0.000437653		425.783	0.00394		414.985	0.00236
409.915	0.00124		400.695	0.000937019		425.857	0.00257		415.066	0.000912303
409.948	0.000758852		400.723	0.0006058		425.896	0.00523		415.101	0.00309
410.02	0.00751		400.798	0.000543725		425.949	0.0014		415.131	0.0021
410.092	0.00116		400.88	0.00912		426.065	0.00512		415.193	0.00128
410.12	0.00116		400.946	0.00179		426.247	0.00259		415.254	0.02199
410.26	0.00687		400.996	0.00961		426.319	0.00159		415.44	0.0024
410.322	0.00171		401.055	0.00271		426.392	0.00108		415.535	0.00266
410.384	0.01539		401.104	0.00168		426.473	0.00561		415.571	0.00221
410.498	0.00183		401.131	0.000758949		426.522	0.00394		415.695	0.000811356
410.615	0.01068		401.176	0.00106		426.707	0.00102		415.733	0.00342
410.733	0.01696		401.226	0.0087		426.77	0.00162		415.867	0.01281
410.839	0.00759		401.338	0.00102		426.817	0.00243		415.941	0.00104
410.908	0.00399		401.368	0.000462619		426.9	0.00157		415.958	0.00296
410.947	0.00226		401.414	0.00321		426.923	0.00747		415.981	0.00439
411.043	0.02503		401.475	0.00235		426.978	0.0014		416.025	0.00101
411.089	0.00778		401.543	0.00344		427.06	0.00383		416.086	0.00751
411.123	0.01175		401.606	0.000815587		427.203	0.00469		416.166	0.00114
411.24	0.05861		401.709	0.00109		427.259	0.000483711		416.206	0.00183
411.345	0.000793651		401.744	0.00156		427.295	0.00237		416.258	0.00567
411.437	0.00734		401.816	0.00684		427.356	0.00291		416.312	0.00604
411.489	0.00283		401.871	0.0055		427.42	0.00273		416.35	0.00122
411.547	0.00195		401.918	0.000679656		427.466	0.00124		416.404	0.000946372
411.623	0.00244		402.079	0.0017		427.547	0.00399		416.484	0.000820189
411.755	0.00183		402.119	0.00342		427.634	0.000985437		416.52	0.00107
411.812	0.00177		402.181	0.0024		427.672	0.0014		416.558	0.00381
411.858	0.00112		402.236	0.0018		427.798	0.00151		416.608	0.00309
411.874	0.00145		402.27	0.000749434		427.909	0.00113		416.699	0.000757098
411.89	0.00171		402.306	0.00365		428.001	0.000809061		416.752	0.00227
411.914	0.00159		402.339	0.00167		428.099	0.00237		416.854	0.00221
412.01	0.00281		402.394	0.0017		428.211	0.000593312		416.909	0.00347
412.053	0.000716117		402.434	0.0028		428.309	0.00173		416.983	0.000820189
412.088	0.00398		402.503	0.000634345		428.644	0.00329		417.069	0.0159
412.152	0.00263		402.63	0.00344		428.708	0.00127		417.165	0.00303
412.27	0.00503		402.725	0.00195		428.742	0.00216		417.217	0.00733
412.318	0.00548		402.786	0.000589035		428.832	0.00381		417.253	0.0049
412.385	0.00188		402.836	0.00426		428.912	0.00766		417.312	0.00151
412.429	0.00218		402.9	0.000498414		428.995	0.00197		417.36	0.000628202
412.482	0.0077		402.938	0.000540553		429.018	0.000868932		417.399	0.00492
412.539	0.000732601		402.992	0.00183		429.059	0.00223		417.459	0.00196
412.592	0.00238		403.055	0.00107		429.114	0.01125		417.537	0.00265
412.636	0.00298		403.112	0.00323		429.233	0.01079		417.764	0.00612
412.706	0.00983		403.185	0.00303		429.273	0.00172		417.813	0.00145
412.775	0.000449145		403.224	0.00305		429.353	0.000970874		417.859	0.00189
412.814	0.000691697		403.357	0.000589035		429.407	0.01122		417.912	0.00101
412.849	0.00213		403.441	0.00349		429.492	0.00551		418.042	0.000946372
412.89	0.00702		403.481	0.000498414		429.533	0.00143		418.175	0.00139
412.964	0.00238		403.55	0.00281		429.573	0.00237		418.263	0.0058
413.018	0.000915751		403.613	0.000498414		429.629	0.00194		418.35	0.00126
413.104	0.00617		403.666	0.001		429.691	0.00162		418.401	0.000946372
413.228	0.01026		403.697	0.000521522		429.779	0.00297		418.455	0.00132
413.266	0.00595		403.814	0.00168		429.826	0.00189		418.498	0.00366
413.314	0.000812576		403.885	0.00118		429.873	0.00296		418.547	0.00101
413.391	0.00324		403.951	0.000996828		429.917	0.00833		418.758	0.00107
413.434	0.00229		404.004	0.00172		430.076	0.00219		418.803	0.00132
413.456	0.000823565		404.151	0.0014		430.14	0.00105		418.894	0.00227
413.501	0.0047		404.222	0.00276		430.179	0.00164		418.945	0.000820189
413.56	0.00409		404.267	0.00258		430.227	0.00448		419.018	0.01028
413.613	0.000563187		404.309	0.00226		430.296	0.000942826		419.112	0.00126
413.647	0.00438		404.373	0.00231		430.311	0.000597627		419.186	0.00314
413.713	0.00317		404.468	0.000543725		430.33	0.00166		419.223	0.00311
413.804	0.00522		404.505	0.00117		430.393	0.00464		419.365	0.00114
413.906	0.018		404.539	0.00993		430.443	0.00178		419.401	0.00252
414.096	0.00177		404.639	0.00408		430.521	0.00135		419.557	0.00541
414.133	0.0022		404.722	0.00536		430.56	0.00556		419.632	0.0034
414.236	0.0291		404.75	0.00164		430.66	0.01231		419.681	0.00437
414.296	0.00192		404.785	0.00090213		430.719	0.00135		419.774	0.00642
414.329	0.000553541		404.829	0.000498414		430.864	0.000970874		419.808	0.000541577
414.386	0.00525		404.889	0.00131		430.934	0.00263		419.872	0.00325
414.444	0.00836		405.056	0.00263		430.994	0.00162		419.926	0.00675
414.532	0.00527		405.098	0.00162		431.121	0.00529		419.969	0.00315
414.573	0.00667		405.127	0.00432		431.167	0.00256		420.047	0.00276
414.639	0.00104		405.159	0.00371		431.23	0.01059		420.091	0.00449
414.672	0.00232		405.233	0.00589		431.29	0.00329		420.226	0.00923
414.773	0.01256		405.322	0.00175		431.356	0.000701187		420.393	0.01485
414.85	0.00391		405.404	0.00262		431.428	0.0028		420.467	0.00543
414.934	0.00205		405.426	0.00108		431.506	0.000755124		420.51	0.01087
414.969	0.00156		405.478	0.00127		431.598	0.000647249		420.657	0.00456
415.047	0.00397		405.538	0.00186		431.646	0.00243		420.76	0.00372
415.105	0.00309		405.589	0.000562755		431.727	0.00334		420.83	0.00484
415.158	0.00137		405.636	0.00406		431.809	0.00491		420.959	0.00208
415.202	0.00336		405.709	0.000568645		431.885	0.00289		421.074	0.00151
415.247	0.01899		405.782	0.000860897		431.961	0.00601		421.144	0.00177
415.348	0.00366		405.832	0.00268		432.049	0.0082		421.202	0.0041
415.567	0.000793651		405.869	0.00203		432.185	0.00519		421.4	0.00717
415.601	0.00278		405.929	0.00242		432.234	0.00813		421.562	0.00126
415.629	0.0029		405.958	0.00178		432.272	0.00343		421.61	0.00243
415.674	0.00106		406.049	0.00449		432.372	0.000701187		421.649	0.00132
415.711	0.00773		406.109	0.00671		432.591	0.0014		421.735	0.00871
415.895	0.00806		406.223	0.00952		432.642	0.00297		421.782	0.00494
415.982	0.00216		406.439	0.000589035		432.714	0.0012		421.821	0.00188
416.032	0.00147		406.52	0.000634345		432.746	0.00183		421.885	0.00315
416.093	0.00666		406.586	0.00263		432.843	0.0072		421.943	0.00497
416.163	0.00699		406.639	0.00177		432.892	0.00294		422.006	0.01063
416.232	0.00108		406.683	0.00186		432.935	0.0049		422.057	0.00101
416.255	0.00247		406.726	0.00104		432.991	0.000809061		422.113	0.00571
416.424	0.000732601		406.838	0.00344		433.048	0.00307		422.241	0.00987
416.502	0.00116		406.903	0.00222		433.09	0.000642934		422.341	0.0024
416.585	0.00781		406.979	0.000996828		433.213	0.01294		422.432	0.00473
416.659	0.00653		407.07	0.00227		433.26	0.00112		422.509	0.00719
416.717	0.00269		407.149	0.0029		433.324	0.00502		422.559	0.00142
416.747	0.000976801		407.202	0.00279		433.377	0.00122		422.605	0.00101
416.796	0.00493		407.239	0.00385		433.404	0.000847896		422.648	0.00486
416.866	0.00158		407.308	0.000724966		433.45	0.002		422.742	0.00139
416.903	0.00132		407.388	0.03706		433.495	0.000862999		422.792	0.00347
416.954	0.00247		407.556	0.07707		433.602	0.00259		422.831	0.00145
416.986	0.000933455		407.624	0.00113		433.675	0.00388		422.907	0.00751
417.012	0.0011		407.722	0.0493		433.765	0.00574		422.986	0.00296
417.171	0.00415		407.793	0.00174		433.872	0.0028		423.008	0.00155
417.216	0.00713		407.89	0.0498		433.948	0.00329		423.03	0.00161
417.259	0.00617		407.961	0.00321		434.059	0.000916936		423.079	0.00215
417.292	0.000625763		408.051	0.01938		434.114	0.000755124		423.137	0.00207
417.36	0.000854701		408.15	0.00172		434.192	0.000593312		423.172	0.00848
417.413	0.000732601		408.22	0.02213		434.244	0.00156		423.24	0.07514
417.463	0.00122		408.288	0.00204		434.288	0.00556		423.339	0.01231
417.526	0.000979243		408.392	0.00715		434.386	0.05458		423.462	0.01117
417.565	0.00204		408.533	0.00212		434.477	0.02677		423.531	0.00274
417.605	0.00171		408.568	0.0064		434.562	0.03517		423.578	0.02139
417.64	0.00122		408.631	0.00394		434.623	0.00247		423.669	0.000820189
417.692	0.00153		408.673	0.00122		434.662	0.03251		423.738	0.01645
417.828	0.00274		408.724	0.00208		434.739	0.00701		423.837	0.0011
417.867	0.00353		408.836	0.000589035		434.803	0.00356		423.879	0.00259
417.897	0.00414		408.891	0.00571		434.847	0.0142		423.903	0.00345
417.939	0.000803419		408.95	0.000589035		434.932	0.00836		423.937	0.00748
417.972	0.00073138		409.014	0.00195		435.024	0.00178		423.971	0.00336
418.063	0.00104		409.068	0.00404		435.06	0.00108		424.038	0.00619
418.174	0.00453		409.113	0.00159		435.109	0.000809061		424.097	0.00707
418.212	0.000476313		409.192	0.00136		435.18	0.00383		424.16	0.00283
418.256	0.00203		409.239	0.00182		435.236	0.000612729		424.236	0.02645
418.293	0.000802198		409.295	0.00195		435.282	0.00162		424.352	0.01356
418.338	0.000976801		409.353	0.00136		435.334	0.00312		424.466	0.00568
418.457	0.00104		409.424	0.000589035		435.36	0.00134		424.569	0.00884
418.569	0.00183		409.513	0.00186		435.377	0.00165		424.615	0.00334
418.612	0.000854701		409.617	0.00154		435.428	0.0018		424.671	0.00128
418.651	0.000976801		409.714	0.00762		435.46	0.00314		424.715	0.00755
418.799	0.000793651		409.75	0.00887		435.499	0.00527		424.752	0.00697
418.849	0.0025		409.816	0.00319		435.568	0.000701187		424.791	0.00707
418.92	0.000793651		409.883	0.00213		435.712	0.00611		424.932	0.00662
419.016	0.00513		409.923	0.0019		435.773	0.00626		424.971	0.00445
419.103	0.00269		409.993	0.00109		435.816	0.000264887		425.038	0.00224
419.19	0.0044		410.052	0.00202		435.957	0.000498706		425.139	0.00259
419.255	0.00603		410.122	0.000815587		435.995	0.0022		425.191	0.00443
419.33	0.00176		410.168	0.00255		436.037	0.000862999		425.247	0.0043
419.365	0.00165		410.232	0.00839		436.133	0.00146		425.293	0.00258
419.439	0.00354		410.368	0.000951518		436.188	0.00074164		425.382	0.0012
419.505	0.00127		410.467	0.000724966		436.229	0.0044		425.418	0.00498
419.54	0.00579		410.502	0.00222		436.322	0.00297		425.472	0.00341
419.584	0.00896		410.538	0.00197		436.404	0.00264		425.618	0.01085
419.634	0.00556		410.574	0.00101		436.544	0.0044		425.737	0.0049
419.705	0.00232		410.632	0.00172		436.632	0.000970874		425.786	0.00117
419.769	0.0046		410.696	0.00118		436.702	0.00871		425.806	0.00212
419.842	0.00574		410.746	0.000860897		436.762	0.00439		425.951	0.000759621
419.891	0.00794		410.813	0.00195		436.801	0.00189		425.988	0.00151
419.961	0.00208		410.895	0.00168		436.863	0.00211		426.131	0.00132
420.004	0.000732601		410.966	0.00155		436.897	0.0014		426.21	0.00278
420.092	0.000612332		411.018	0.00215		436.948	0.000916936		426.243	0.00295
420.153	0.0038		411.121	0.0021		437.013	0.00502		426.305	0.000820189
420.248	0.00793		411.15	0.00207		437.097	0.00682		426.405	0.00107
420.315	0.000732601		411.216	0.00204		437.126	0.00114		426.448	0.00454
420.427	0.00311		411.237	0.00105		437.192	0.00202		426.498	0.00139
420.488	0.002		411.272	0.000712732		437.235	0.0153		426.656	0.00404
420.519	0.00132		411.332	0.00127		437.286	0.0075		426.701	0.000820189
420.571	0.00391		411.471	0.000996828		437.346	0.0123		426.752	0.00126
420.644	0.00379		411.52	0.00109		437.435	0.00566		426.843	0.00183
420.763	0.00409		411.586	0.000589035		437.525	0.00502		426.882	0.00351
420.835	0.00403		411.622	0.000780698		437.674	0.00173		426.987	0.00215
420.922	0.000671551		411.656	0.00167		437.731	0.000475512		427.058	0.0048
421.048	0.00354		411.724	0.00341		437.767	0.00116		427.107	0.000692114
421.113	0.00587		411.791	0.0014		437.803	0.0021		427.157	0.00794
421.2	0.00817		411.829	0.00394		437.865	0.00453		427.187	0.01447
421.243	0.00932		411.894	0.0015		437.932	0.00135		427.229	0.00457
421.313	0.000915751		411.993	0.00549		437.985	0.00221		427.266	0.002
421.369	0.00458		412.118	0.000860897		438.144	0.00056041		427.294	0.00164
421.486	0.000793651		412.2	0.00705		438.182	0.00181		427.372	0.01213
421.522	0.00232		412.273	0.000724966		438.246	0.00587		427.562	0.00694
421.57	0.00635		412.509	0.00295		438.321	0.00506		427.623	0.00142
421.65	0.00934		412.586	0.00168		438.395	0.00275		427.669	0.00878
421.699	0.00366		412.651	0.00081015		438.467	0.000701187		427.747	0.0061
421.741	0.00642		412.712	0.00284		438.532	0.00119		427.787	0.000941956
421.827	0.000915751		412.775	0.000782057		438.634	0.00334		427.876	0.00228
422.012	0.00549		412.818	0.00681		438.816	0.00146		427.915	0.000472177
422.036	0.00272		412.905	0.00254		438.882	0.00223		427.973	0.000820189
422.049	0.00105		412.959	0.00391		438.913	0.00635		428.018	0.00151
422.14	0.00116		413.023	0.00769		438.976	0.000593312		428.144	0.000820189
422.2	0.00176		413.074	0.00139		439.046	0.0035		428.21	0.00835
422.243	0.00873		413.103	0.000770276		439.112	0.00402		428.25	0.00238
422.299	0.00299		413.136	0.000647485		439.173	0.00177		428.321	0.00221
422.337	0.00114		413.185	0.000634345		439.258	0.00383		428.389	0.00876
422.382	0.00543		413.221	0.00163		439.33	0.00221		428.468	0.00741
422.483	0.00165		413.267	0.00668		439.46	0.00405		428.579	0.00477
422.552	0.00281		413.346	0.00122		439.554	0.00364		428.62	0.00106
422.579	0.00209		413.448	0.000938831		439.668	0.01284		428.825	0.00297
422.661	0.01089		413.505	0.00118		439.728	0.00164		428.882	0.007
422.713	0.00394		413.578	0.00177		439.769	0.0028		428.933	0.00307
422.75	0.000561477		413.632	0.00142		439.972	0.00129		428.964	0.000674448
422.896	0.0047		413.665	0.00199		440.033	0.00539		429.019	0.000825237
422.939	0.00433		413.718	0.00217		440.138	0.000593312		429.054	0.00342
423.018	0.00452		413.858	0.00204		440.19	0.00491		429.102	0.00278
423.05	0.00828		413.896	0.000889896		440.266	0.00755		429.145	0.00412
423.096	0.00905		414.038	0.000951518		440.312	0.00793		429.225	0.01835
423.16	0.0014		414.071	0.000423697		440.392	0.00117		429.382	0.0037
423.237	0.0358		414.131	0.0039		440.444	0.00186		429.444	0.00853
423.33	0.00758		414.238	0.00592		440.507	0.00499		429.561	0.00284
423.447	0.00757		414.353	0.00281		440.536	0.000941208		429.615	0.00166
423.514	0.00741		414.426	0.00181		440.594	0.00129		429.657	0.00228
423.572	0.00754		414.5	0.00494		440.724	0.00597		429.693	0.00068959
423.643	0.01662		414.555	0.00285		440.763	0.00388		429.767	0.00183
423.745	0.01082		414.608	0.000492071		440.846	0.00351		429.836	0.00946
423.846	0.01029		414.648	0.0019		440.925	0.01063		429.915	0.000668139
423.911	0.01565		414.752	0.00467		441.017	0.00581		429.953	0.0045
423.989	0.00195		414.82	0.0044		441.06	0.00243		430.012	0.00221
424.048	0.00591		414.882	0.00352		441.106	0.00129		430.059	0.00131
424.071	0.00659		414.948	0.0015		441.162	0.000862999		430.089	0.00204
424.087	0.00328		415.026	0.01		441.218	0.00308		430.126	0.00577
424.124	0.00209		415.074	0.00377		441.254	0.00493		430.211	0.01329
424.156	0.00195		415.151	0.00109		441.327	0.000985976		430.288	0.00114
424.196	0.0011		415.211	0.00132		441.43	0.00561		430.343	0.00385
424.241	0.00962		415.252	0.00972		441.503	0.002		430.492	0.00114
424.322	0.000571856		415.352	0.00515		441.552	0.00299		430.541	0.000757098
424.358	0.00326		415.429	0.00428		441.604	0.000807443		430.646	0.01117
424.416	0.00281		415.492	0.00552		441.66	0.00248		430.753	0.0027
424.569	0.01074		415.549	0.00438		441.724	0.00221		430.787	0.00457
424.637	0.000671551		415.601	0.00174		441.801	0.00771		430.834	0.01262
424.752	0.00343		415.631	0.00129		441.926	0.00355		430.873	0.00114
424.789	0.000843712		415.688	0.000770276		441.97	0.00361		430.945	0.00303
424.854	0.00256		415.773	0.00322		442.042	0.002		431.027	0.00774
424.918	0.00488		415.822	0.00983		442.125	0.000806365		431.1	0.00215
424.96	0.00322		415.88	0.00773		442.174	0.00365		431.185	0.00592
425.039	0.00379		415.923	0.00103		442.218	0.00618		431.244	0.00376
425.143	0.00201		415.958	0.000517898		442.267	0.00783		431.306	0.00114
425.24	0.01026		416.031	0.00551		442.299	0.00363		431.353	0.00877
425.292	0.0014		416.067	0.00291		442.492	0.00178		431.492	0.00656
425.373	0.00345		416.127	0.00349		442.557	0.00259		431.564	0.000964038
425.417	0.00158		416.216	0.0103		442.689	0.00291		431.608	0.00909
425.451	0.00567		416.258	0.00435		442.737	0.00582		431.664	0.000791167
425.518	0.000620269		416.344	0.000543725		442.881	0.0069		431.691	0.000820189
425.565	0.00495		416.394	0.00131		442.948	0.00369		431.73	0.000694006
425.65	0.01049		416.498	0.00314		443.011	0.00399		431.816	0.0029
425.706	0.00205		416.552	0.00104		443.086	0.00345		431.883	0.00379
425.752	0.01172		416.599	0.000705936		443.144	0.00122		431.969	0.00372
425.851	0.00147		416.653	0.00103		443.182	0.0023		432.011	0.00246
425.929	0.00505		416.693	0.0023		443.221	0.00169		432.089	0.000694006
425.985	0.00617		416.734	0.00276		443.257	0.00198		432.164	0.00189
426.113	0.00769		416.824	0.000815587		443.297	0.00183		432.217	0.000946372
426.187	0.00507		416.894	0.000589035		443.395	0.0161		432.28	0.0036
426.238	0.00112		416.965	0.00227		443.487	0.00302		432.359	0.00252
426.293	0.000671551		417.028	0.00313		443.575	0.01138		432.438	0.00467
426.367	0.00415		417.111	0.00473		443.664	0.01965		432.515	0.00164
426.428	0.00427		417.158	0.00121		443.756	0.00183		432.565	0.00363
426.469	0.000652625		417.236	0.00788		443.889	0.00194		432.644	0.00593
426.529	0.000750916		417.315	0.00109		443.934	0.00113		432.707	0.00322
426.572	0.00464		417.505	0.00181		443.988	0.00418		432.758	0.00183
426.618	0.00171		417.583	0.00795		444.018	0.00167		432.838	0.01407
426.662	0.0025		417.617	0.00265		444.053	0.000670442		432.905	0.00599
426.691	0.00275		417.758	0.004		444.15	0.00183		432.986	0.00776
426.807	0.000938339		417.791	0.0065		444.208	0.00342		433.05	0.00868
426.854	0.02324		417.904	0.00449		444.259	0.00509		433.123	0.01004
426.928	0.00722		418.024	0.00471		444.333	0.000701187		433.194	0.00501
427.06	0.0064		418.1	0.00152		444.406	0.00737		433.222	0.00307
427.142	0.00318		418.164	0.00109		444.507	0.00588		433.274	0.00963
427.191	0.00371		418.248	0.0133		444.624	0.00135		433.341	0.00144
427.264	0.00404		418.293	0.00382		444.688	0.000970874		433.407	0.00345
427.302	0.00132		418.327	0.00201		444.773	0.01613		433.436	0.00515
427.374	0.00266		418.378	0.000543725		444.829	0.00696		433.503	0.00469
427.438	0.00595		418.493	0.01232		444.89	0.000469148		433.538	0.00336
427.535	0.00128		418.597	0.0019		445.098	0.00243		433.59	0.00732
427.648	0.00543		418.634	0.000589035		445.159	0.000862999		433.65	0.00664
427.731	0.00586		418.74	0.00988		445.216	0.00343		433.695	0.000787382
427.807	0.00668		418.823	0.00131		445.259	0.000670982		433.751	0.01974
427.853	0.005		418.901	0.00208		445.308	0.0027		433.836	0.04943
427.89	0.00711		418.978	0.0044		445.421	0.00146		433.932	0.01888
427.961	0.0011		419.044	0.000589035		445.463	0.00131		433.978	0.0067
428.04	0.0052		419.091	0.000860897		445.526	0.00367		434.026	0.0312
428.078	0.00403		419.154	0.00254		445.615	0.00523		434.123	0.00324
428.129	0.000671551		419.212	0.00183		445.752	0.00517		434.212	0.0491
428.218	0.01453		419.283	0.000860897		445.785	0.00531		434.295	0.00915
428.276	0.000709402		419.317	0.00321		445.85	0.00132		434.462	0.01615
428.363	0.00509		419.393	0.00177		445.906	0.00385		434.558	0.00102
428.403	0.000807692		419.446	0.00548		445.99	0.00303		434.595	0.01444
428.484	0.00165		419.484	0.000543725		446.094	0.00324		434.651	0.00189
428.656	0.0044		419.536	0.000314545		446.199	0.0062		434.719	0.00705
428.762	0.00263		419.574	0.00186		446.261	0.00263		434.759	0.00187
428.868	0.00232		419.634	0.000532397		446.434	0.00194		434.847	0.00868
428.917	0.0036		419.676	0.00106		446.562	0.000716828		434.88	0.00796
428.977	0.00165		419.746	0.00477		446.616	0.0028		434.922	0.00181
429.097	0.0067		419.858	0.00681		446.701	0.00486		434.995	0.00435
429.154	0.00404		419.901	0.000560489		446.755	0.00264		435.036	0.00401
429.208	0.00212		419.955	0.00304		446.802	0.0028		435.111	0.00189
429.226	0.00095116		419.991	0.00164		446.898	0.00544		435.204	0.04976
429.269	0.00153		420.082	0.00879		447.012	0.0056		435.298	0.1506
429.346	0.00863		420.165	0.00186		447.077	0.00214		435.385	0.15287
429.398	0.00777		420.216	0.000860897		447.122	0.00701		435.479	0.10233
429.459	0.000339805		420.263	0.00163		447.175	0.000808522		435.568	0.07811
429.517	0.000732601		420.345	0.00109		447.242	0.000990291		435.659	0.07868
429.561	0.00116		420.416	0.0029		447.286	0.00281		435.749	0.04621
429.637	0.00121		420.471	0.00273		447.389	0.00205		435.799	0.00991
429.67	0.00202		420.581	0.000543725		447.468	0.00243		435.838	0.01126
429.732	0.01488		420.64	0.00671		447.522	0.000755124		435.924	0.00217
429.79	0.000793651		420.687	0.00114		447.573	0.00315		435.967	0.0037
429.841	0.01259		420.724	0.000724966		447.609	0.01114		436.049	0.00308
429.898	0.00489		420.825	0.00281		447.665	0.00955		436.104	0.0096
429.986	0.00156		420.926	0.00145		447.715	0.00165		436.16	0.00732
430.031	0.00769		420.979	0.00313		447.755	0.00251		436.211	0.01224
430.093	0.00165		421.038	0.00535		447.798	0.00496		436.3	0.000757098
430.13	0.00116		421.066	0.00357		447.876	0.00324		436.367	0.00537
430.191	0.000976801		421.082	0.0015		447.927	0.00178		436.398	0.00239
430.238	0.000976801		421.128	0.00849		448.002	0.000694714		436.438	0.0028
430.347	0.00619		421.165	0.00233		448.058	0.00898		436.467	0.00255
430.543	0.00159		421.243	0.00186		448.091	0.00342		436.508	0.01059
430.577	0.00153		421.307	0.000498414		448.145	0.00205		436.548	0.00498
430.638	0.00117		421.459	0.000695967		448.177	0.00149		436.597	0.01262
430.679	0.00348		421.501	0.00225		448.241	0.02409		436.677	0.00724
430.766	0.00201		421.539	0.00472		448.368	0.000660194		436.718	0.02275
430.841	0.00522		421.598	0.00122		448.415	0.01131		436.793	0.00705
430.925	0.00256		421.636	0.000679656		448.488	0.02763		436.849	0.03628
430.982	0.00549		421.677	0.000634345		448.612	0.00841		436.922	0.00647
431.03	0.00433		421.755	0.00104		448.686	0.00672		436.981	0.01355
431.099	0.01292		421.837	0.00539		448.746	0.01377		437.098	0.00467
431.162	0.00198		421.902	0.0048		448.809	0.00766		437.142	0.00221
431.234	0.00354		421.974	0.00204		448.937	0.00532		437.23	0.03097
431.313	0.0011		422.004	0.000818305		449.018	0.0025		437.304	0.01695
431.364	0.00726		422.158	0.0042		449.065	0.00105		437.35	0.00719
431.505	0.00116		422.226	0.01555		449.135	0.00383		437.483	0.00782
431.544	0.00201		422.274	0.00114		449.235	0.01153		437.54	0.01321
431.598	0.0069		422.315	0.000860897		449.306	0.0056		437.589	0.00109
431.665	0.000793651		422.363	0.000860897		449.373	0.00382		437.648	0.00208
431.716	0.00377		422.426	0.01205		449.457	0.0034		437.7	0.00322
431.755	0.00528		422.501	0.03321		449.532	0.00073301		437.767	0.000642271
431.811	0.00402		422.549	0.000489805		449.589	0.00681		437.815	0.00814
431.885	0.00344		422.614	0.00952		449.632	0.00372		437.859	0.00401
431.952	0.000854701		422.751	0.02047		449.691	0.00183		437.895	0.000445931
432.039	0.00287		422.85	0.000589488		449.852	0.000809061		438.004	0.000782965
432.137	0.000854701		422.884	0.00393		449.942	0.01987		438.037	0.00304
432.19	0.00133		422.918	0.00887		449.989	0.00382		438.108	0.00132
432.234	0.00647		422.993	0.00913		450.072	0.00394		438.231	0.01249
432.28	0.00391		423.046	0.000686452		450.117	0.000862999		438.322	0.00939
432.369	0.00433		423.126	0.00494		450.175	0.00154		438.387	0.00491
432.432	0.00201		423.189	0.00202		450.22	0.00677		438.432	0.00171
432.485	0.00116		423.241	0.01866		450.325	0.00145		438.501	0.00423
432.546	0.00122		423.41	0.00276		450.411	0.01739		438.566	0.00177
432.702	0.00206		423.493	0.00458		450.441	0.00628		438.698	0.00442
432.724	0.00104		423.57	0.00195		450.513	0.00455		438.785	0.00328
432.741	0.00309		423.624	0.00227		450.545	0.00434		438.898	0.00095836
432.776	0.000428144		423.683	0.000634345		450.591	0.00174		438.938	0.00869
432.848	0.00395		423.747	0.01333		450.665	0.00235		439.023	0.01022
432.919	0.00576		423.833	0.00632		450.716	0.00782		439.131	0.00612
432.983	0.00208		423.905	0.00954		450.764	0.0027		439.213	0.02181
433.026	0.00206		423.985	0.00358		450.847	0.00512		439.305	0.01066
433.061	0.000976801		424.071	0.00315		450.898	0.00716		439.38	0.00823
433.193	0.00708		424.116	0.000475759		451.009	0.01623		439.422	0.00746
433.249	0.00172		424.152	0.000916629		451.057	0.00132		439.507	0.01256
433.289	0.00122		424.195	0.00352		451.114	0.01735		439.57	0.00223
433.468	0.00306		424.241	0.00878		451.212	0.00624		439.655	0.00612
433.512	0.00223		424.394	0.000298278		451.244	0.00503		439.705	0.0037
433.596	0.00531		424.431	0.00315		451.309	0.02113		439.758	0.00421
433.685	0.000793651		424.466	0.00202		451.395	0.00968		439.855	0.000883281
433.732	0.000732601		424.536	0.00113		451.468	0.00157		439.925	0.00233
433.801	0.00171		424.615	0.00553		451.552	0.00109		440	0.00546
433.839	0.005		424.738	0.00675		451.62	0.01893		440.051	0.00372
433.875	0.000467399		424.815	0.00367		451.705	0.00178		440.157	0.00196
433.927	0.00159		424.964	0.0014		451.804	0.0068		440.192	0.000815142
433.981	0.00144		425.009	0.00381		451.866	0.000862999		440.273	0.01363
434.041	0.00812		425.06	0.00222		451.931	0.00577		440.327	0.00124
434.115	0.0112		425.109	0.000543725		452.024	0.00486		440.373	0.00338
434.17	0.000677656		425.176	0.00109		452.118	0.00378		440.466	0.00378
434.218	0.00789		425.203	0.00266		452.184	0.00336		440.521	0.00145
434.249	0.00529		425.262	0.00168		452.236	0.00383		440.565	0.00111
434.319	0.00299		425.295	0.00144		452.286	0.00351		440.609	0.00577
434.392	0.01231		425.35	0.000726778		452.392	0.01424		440.651	0.00235
434.472	0.00375		425.395	0.00378		452.499	0.06672		440.705	0.00101
434.542	0.00561		425.428	0.00144		452.6	0.00085383		440.841	0.00883
434.725	0.0094		425.463	0.000320526		452.64	0.00248		440.95	0.000857413
434.779	0.00427		425.532	0.00181		452.69	0.00122		440.983	0.00197
434.836	0.00183		425.63	0.02301		452.75	0.06629		441.042	0.00823
[truncated: 10,581 more rows]

## Sheet: Monotherapy Growth Data
Each replicate is a new biological replicate. Experiment # is noted to indicate corresponding no treatment conditions	Bacteria	MDR E. coli
	Condition	No Treatment									α-Nonsense (10 µM)			α-folC (10 µM)			α-ffh (10 µM)			α-lexA (10 µM)			α-gyrB (10 µM)			α-rpsD (10 µM)			No Treatment			α-acrA (10 µM)			α-csgD (10 µM)			α-fnr (10 µM)			α-recA (10 µM)			No Treatment			α-Nonsense (20 µM)
	Experiment Number	1									1			1			1			1			1			1			2			2			2			2			2			3			3
	Time (hr)
	0	0	0	0	0	0	0	0	0	0	0	0	0	0	0	0	0	0	0	0	0	0	0	0	0	0	0	0	0	0	0	0	0	0	0	0	0	0	0	0	0	0	0	0	0	0.0041	0.0847	0.1272	0.0996
	0.166667
Note some experiments were run with optical density measurements at different intervals which is why some cells are blank. All measurement intervals did allow for comparison at the hour mark	0.333333	-0.0017	-0.00565	0.01055	0.00245	0.01412	0.00952	0.01222	-0.0012	0.0003	0.00792	0.00012	0.0089	-0.01005	0.00592	0.0152	-0.03665	0.01172	0.01182	-0.01458	-0.01318	0.0017	-0.00798	-0.00608	-0.0231	0.00202	0.00802	-0.0108
	0.5																												0.0059	0.00165	0.00935	-0.0089	-0.0317	-0.0154	-0.0346	-0.0334	-0.0379	-0.0227	-0.0168	0.0396	-0.0432	-0.0449	-0.0278	0.0043	0.0014	0	0.0318	0.0307	0.0375
	0.666667	-0.0026	-0.00505	0.00195	-0.00175	0.0157	0.0107	0.0148	-0.003	0.0011	0.0047	0.0033	0.0136	-0.01855	0.0022	0.0062	-0.07325	0.0049	0.0039	-0.0167	-0.014	0.0016	-0.0164	-0.0144	-0.0361	-0.0026	0.0023	-0.0198
	0.833333
	1	-0.0014	-0.006325	-0.000825	-0.006425	0.01924	0.01214	0.01554	-0.003	0.0013	0.00334	0.00204	0.014	-0.024425	-0.00046	-0.0001	-0.071325	0.00084	0.00164	-0.01756	-0.01706	-0.0021	-0.02026	-0.01796	-0.041	-0.00576	-0.00036	-0.0221	0.0062	0.00205	0.0102	-0.0338	-0.0493	-0.0337	-0.069	-0.0681	-0.0624	-0.0302	-0.0224	0.0256	-0.0727	-0.0714	-0.0557	0.0057	0.0005	0.0002	0	0	0
	1.16667
	1.33333	-0.000575	-0.0075	-0.0032	-0.0084	0.0192	0.0116	0.0162	-0.002575	0.001625	0.0047	0.0025	0.013525	-0.026	-0.0016	-0.005075	-0.0733	0.0006	0.0008	-0.0178	-0.0158	-0.002575	-0.0209	-0.0202	-0.043875	-0.0059	0.0015	-0.023975
	1.5																												0.00635	0.0032	0.02815	-0.039	-0.0515	-0.0399	-0.0827	-0.0783	-0.0749	-0.0331	-0.0254	0.0196	-0.0832	-0.08	-0.0664	0.0054	0.0017	0.0014	-0.0062	-0.0042	-0.0125
Raw data seen here was used in figure 2d-g. Bar graphs and growth curves 2d-f) were at 16 hours normalized to no treatment at 16 hours	1.66667	0.00325	-0.007225	-0.003525	-0.009225	0.01978	0.01208	0.01688	-0.00095	0.00455	0.00428	0.00308	0.01065	-0.031225	-0.00152	-0.00515	-0.072925	-0.00082	0.00158	-0.01812	-0.01532	-0.00165	-0.02422	-0.02102	-0.03985	-0.00732	0.00088	-0.02185
	1.83333
	2	0.00155	-0.0051	-0.0002	-0.0055	0.02084	0.01374	0.01714	0.00045	0.00425	0.00364	0.00484	0.01295	-0.0298	-0.00206	-0.00975	-0.0691	-0.00066	-0.00056	-0.01746	-0.01466	-0.00435	-0.02476	-0.02206	-0.04475	-0.00756	-0.00026	-0.02625	0.00575	0.003	0.0417	-0.0457	-0.0568	-0.044	-0.0874	-0.0854	-0.0793	-0.0324	-0.0247	0.0204	-0.0885	-0.0849	-0.0734	0.0077	0.0028	0.0014	-0.0106	-0.0082	-0.0173
	2.16667
	2.33333	0.005025	0.0018	0.0032	0.0024	0.02356	0.01576	0.01926	0.004725	0.008725	0.00396	0.01096	0.013025	-0.0315	-0.00194	-0.012875	-0.0684	-0.00104	6e-05	-0.01734	-0.01394	-0.004075	-0.02474	-0.02184	-0.044475	-0.00844	-0.00074	-0.026875
	2.5																												0.00765	0.004	0.0443	-0.0467	-0.0587	-0.0453	-0.0854	-0.0857	-0.0768	-0.0286	-0.0191	0.0236	-0.091	-0.0866	-0.0736	0.0117	0.0044	0.0054	-0.0131	-0.011	-0.0209
	2.66667	0.011275	0.016425	0.013925	0.010325	0.02782	0.01942	0.02292	0.014575	0.016875	0.00462	0.02192	0.016875	-0.029675	-0.00338	-0.014225	-0.064175	0.00032	0.00132	-0.01368	-0.01208	-0.000125	-0.02508	-0.02238	-0.042425	-0.00858	-0.00148	-0.026825
	2.83333
	3	0.0224	0.037475	0.037275	0.032375	0.03496	0.02696	0.02906	0.0311	0.0326	0.00586	0.04086	0.0198	-0.029525	-0.00204	-0.0144	-0.058925	0.00196	0.00346	-0.00944	-0.00814	0.0072	-0.02474	-0.02204	-0.0383	-0.00874	0.00046	-0.0264	0.0156	0.0093	0.0459	-0.043	-0.0546	-0.0432	-0.0798	-0.0799	-0.0659	-0.0154	-0.0056	0.0337	-0.0916	-0.0912	-0.0745	0.0193	0.0113	0.0139	-0.0139	-0.0122	-0.0229
	3.16667
	3.33333	0.044075	0.0749	0.0658	0.0629	0.05032	0.04012	0.04162	0.058375	0.057675	0.00862	0.06932	0.027675	-0.025	-0.00238	-0.016025	-0.0559	0.00532	0.00512	-0.00218	-0.00158	0.017075	-0.02258	-0.02058	-0.037225	-0.00878	-0.00078	-0.027825
	3.5																												0.04205	0.02885	0.0643	-0.0299	-0.0474	-0.0348	-0.0627	-0.0691	-0.0487	0.0109	0.0178	0.0587	-0.0922	-0.0885	-0.078	0.0407	0.028	0.0347	-0.0128	-0.0119	-0.0222
	3.66667	0.074775	0.12545	0.11185	0.10505	0.07292	0.05812	0.06042	0.096275	0.095375	0.01242	0.10602	0.037875	-0.01615	-0.00218	-0.015425	-0.05635	0.00522	0.00662	0.00852	0.00702	0.031975	-0.02258	-0.01958	-0.031025	-0.00898	-0.00098	-0.027325
	3.83333
	4	0.118675	0.20985	0.17565	0.16525	0.10792	0.09132	0.09142	0.150475	0.149675	0.01652	0.16282	0.054775	-0.00785	-0.00208	-0.014325	-0.06255	0.00642	0.00632	0.02172	0.01942	0.051175	-0.02098	-0.01758	-0.022325	-0.00878	0.00022	-0.027425	0.0893	0.06975	0.09605	-0.0041	-0.0273	-0.0149	-0.0374	-0.047	-0.0235	0.0354	0.0252	0.0754	-0.0916	-0.0912	-0.0787	0.0794	0.0599	0.0727	-0.0113	-0.011	-0.0212
	4.16667
	4.33333	0.18755	0.30975	0.24425	0.23095	0.16674	0.14364	0.13984	0.22815	0.23455	0.02344	0.21724	0.07745	0.00965	-0.00296	-0.01115	-0.06335	0.00984	0.00954	0.03924	0.03244	0.07185	-0.01886	-0.01556	-0.01275	-0.00906	-0.00136	-0.02695
	4.5																												0.18605	0.15135	0.1649	0.0394	0.0095	0.0217	0.0106	-0.012	0.015	0.0841	0.0646	0.1125	-0.0853	-0.0888	-0.0755	0.1441	0.1165	0.1344	-0.0077	-0.0088	-0.0194
	4.66667	0.260525	0.396825	0.299625	0.276425	0.21284	0.18964	0.18914	0.301825	0.312125	0.02764	0.24324	0.107325	0.032625	-0.00206	-0.007375	-0.064475	0.01134	0.01154	0.05034	0.04344	0.098025	-0.01846	-0.01456	0.001725	-0.00886	-0.00146	-0.027475
	4.83333
	5	0.342175	0.506675	0.367275	0.332875	0.28852	0.25662	0.25102	0.366475	0.400175	0.04122	0.29432	0.145775	0.066775	-0.00118	-0.005525	-0.061125	0.01402	0.01362	0.06772	0.05162	0.126175	-0.01618	-0.01308	0.017475	-0.00818	0.00032	-0.027025	0.2775	0.25045	0.25885	0.0999	0.0741	0.0674	0.0784	0.0416	0.0631	0.1782	0.161	0.1964	-0.081	-0.0913	-0.0738	0.2271	0.2031	0.2236	-0.001	-0.0045	-0.015
	5.16667
	5.33333	0.424875	0.603375	0.460575	0.420075	0.38284	0.34524	0.33814	0.438075	0.481475	0.05394	0.35464	0.178475	0.098775	-0.00056	-0.001925	-0.059725	0.01614	0.01494	0.08034	0.05694	0.156975	-0.01526	-0.01236	0.036875	-0.00836	0.00104	-0.028525
	5.5																												0.37065	0.35025	0.3526	0.164	0.1568	0.1257	0.1526	0.1153	0.1089	0.2747	0.2733	0.3059	-0.0741	-0.0898	-0.0782	0.3063	0.2903	0.3041	0.0106	0.0047	-0.0074
	5.66667	0.5146	0.6845	0.5598	0.5233	0.49022	0.44652	0.43862	0.5155	0.5512	0.07712	0.42832	0.2182	0.143	-0.00228	0.0031	-0.0599	0.01802	0.01682	0.09342	0.06302	0.1745	-0.01478	-0.01078	0.0622	-0.00688	0.00092	-0.0279
	5.83333
	6	0.59585	0.738425	0.628325	0.594725	0.58592	0.53392	0.53122	0.58245	0.60355	0.10342	0.53502	0.26735	0.185525	0.00022	0.00795	-0.059775	0.01812	0.01802	0.12132	0.07242	0.19305	-0.01428	-0.01118	0.09575	-0.00708	-8e-05	-0.02745	0.47025	0.46095	0.47315	0.2426	0.2466	0.1919	0.2472	0.2061	0.1937	0.3504	0.3621	0.3967	-0.0659	-0.0881	-0.0737	0.3666	0.3511	0.3795	0.0235	0.0131	0.003
	6.16667
	6.33333	0.658975	0.796725	0.703825	0.669525	0.66434	0.59894	0.59954	0.638475	0.645075	0.12904	0.63644	0.328375	0.239325	-6e-05	0.012575	-0.056175	0.02014	0.02044	0.13334	0.08414	0.216175	-0.01326	-0.01056	0.128375	-0.00796	-6e-05	-0.027825
	6.5																												0.60735	0.6022	0.58345	0.3259	0.3573	0.2882	0.3284	0.3058	0.2995	0.4238	0.4401	0.4683	-0.0566	-0.0868	-0.0746	0.4344	0.4137	0.4705	0.0373	0.0241	0.0159
	6.66667	0.7123	0.84465	0.76565	0.73505	0.73062	0.67742	0.68092	0.6847	0.6855	0.17102	0.72872	0.3896	0.30035	0.00042	0.0183	-0.05615	0.02262	0.02252	0.13952	0.09942	0.246	-0.01208	-0.00938	0.1658	-0.00668	0.00072	-0.0277
	6.83333
	7	0.7615	0.887	0.821	0.7824	0.786	0.727	0.7321	0.7263	0.7244	0.2285	0.8093	0.4447	0.3643	0.0001	0.0243	-0.0579	0.0213	0.0214	0.1439	0.1045	0.2831	-0.0107	-0.0085	0.215	-0.0071	0.0004	-0.0282	0.7127	0.6988	0.7075	0.384	0.4219	0.3675	0.394	0.3656	0.3729	0.5089	0.5135	0.5286	-0.0428	-0.0873	-0.0729	0.523	0.4915	0.5605	0.0502	0.0353	0.0269
	7.16667
	7.33333	0.80355	0.929625	0.859125	0.825125	0.84344	0.78074	0.78684	0.76945	0.76235	0.30124	0.88554	0.50245	0.430325	0.00134	0.03075	-0.054575	0.02124	0.02204	0.15754	0.10874	0.33355	-0.00966	-0.00766	0.26995	-0.00586	0.00164	-0.02685
	7.5																												0.80485	0.7881	0.82865	0.4527	0.4678	0.4253	0.464	0.4236	0.4192	0.6153	0.6017	0.6142	-0.024	-0.0848	-0.0742	0.6444	0.5693	0.6455	0.0621	0.0453	0.0366
	7.66667	0.85095	0.97245	0.90265	0.87025	0.9013	0.8303	0.8401	0.80975	0.79815	0.3768	0.9324	0.54995	0.48145	0.0009	0.03405	-0.05515	0.0205	0.0215	0.1795	0.1139	0.38465	-0.0084	-0.0083	0.32425	-0.006	0.0008	-0.02695
	7.83333
	8	0.882925	1.01177	0.947475	0.916075	0.94974	0.87544	0.88384	0.841425	0.830625	0.45294	0.98054	0.601625	0.519375	0.00144	0.039725	-0.053525	0.01944	0.02124	0.18854	0.12174	0.432825	-0.00676	-0.00706	0.374325	-0.00546	0.00224	-0.027475	0.9097	0.8652	0.92505	0.548	0.5572	0.5301	0.5808	0.5335	0.5014	0.7376	0.6985	0.7196	0.0033	-0.0826	-0.072	0.749	0.6413	0.719	0.0776	0.0549	0.0464
	8.16667
	8.33333	0.91175	1.04778	0.990875	0.959575	1.00542	0.92772	0.93762	0.87475	0.86425	0.53852	1.02662	0.65085	0.545475	0.00322	0.04765	-0.053025	0.01812	0.02052	0.22282	0.13412	0.47285	-0.00528	-0.00458	0.42445	-0.00568	0.00302	-0.02785
	8.5																												0.9737	0.93845	0.9994	0.6236	0.6231	0.6198	0.6773	0.6215	0.5702	0.8337	0.8045	0.8302	0.0397	-0.0825	-0.0752	0.8276	0.708	0.784	0.1024	0.069	0.0621
	8.66667	0.939125	1.07902	1.03012	0.995125	1.05178	0.97028	0.98328	0.903325	0.890025	0.59968	1.06988	0.699325	0.575925	0.00558	0.055025	-0.056675	0.01708	0.02058	0.26778	0.14908	0.505925	-0.00122	-0.00252	0.475325	-0.00422	0.00148	-0.026175
	8.83333
	9	0.966525	1.1085	1.0645	1.0311	1.09886	1.01846	1.03046	0.931625	0.914725	0.65546	1.10896	0.727625	0.5954	0.00636	0.062625	-0.0578	0.01586	0.01926	0.31946	0.17276	0.539025	0.00226	-4e-05	0.515425	-0.00474	0.00306	-0.026375	1.03935	0.9966	1.06075	0.6971	0.7157	0.7114	0.7542	0.7229	0.655	0.9163	0.8941	0.9331	0.0921	-0.0783	-0.0684	0.8872	0.7768	0.8532	0.1409	0.0893	0.0887
	9.16667
	9.33333	0.9933	1.1299	1.0909	1.058	1.13542	1.05172	1.06222	0.9553	0.9407	0.70442	1.14782	0.7619	0.6213	0.00722	0.0729	-0.056	0.01432	0.02002	0.37122	0.20292	0.5679	0.00862	0.00432	0.5563	-0.00438	0.00302	-0.0269
	9.5																												1.087	1.0432	1.11555	0.737	0.7596	0.7693	0.804	0.778	0.7279	0.9748	0.9546	1.0095	0.1401	-0.0763	-0.065	0.9461	0.8548	0.9081	0.1909	0.1219	0.1322
	9.66667	1.01737	1.15575	1.11905	1.08785	1.17468	1.08838	1.09568	0.981875	0.959175	0.75838	1.18158	0.788375	0.64675	0.00768	0.090975	-0.05635	0.01148	0.01898	0.43128	0.24398	0.597875	0.01708	0.01258	0.603175	-0.00512	0.00318	-0.026225
	9.83333
	10	1.0421	1.18057	1.14358	1.11187	1.2067	1.1217	1.1243	1.0044	0.9817	0.8103	1.2156	0.8132	0.671875	0.0098	0.1157	-0.056225	0.0105	0.0164	0.4854	0.2934	0.619	0.0309	0.0223	0.649	-0.0049	0.0028	-0.0266	1.12695	1.09055	1.16935	0.7811	0.7776	0.8238	0.8512	0.8214	0.7608	1.0221	1.0119	1.067	0.1928	-0.0739	-0.0628	1.0174	0.9293	0.9751	0.2434	0.1677	0.1843
	10.1667
	10.3333	1.066	1.2001	1.164	1.1372	1.23444	1.15424	1.15794	1.027	1.0016	0.87364	1.24594	0.843	0.6987	0.01254	0.1621	-0.0571	0.01004	0.01654	0.55134	0.34754	0.6381	0.04744	0.03684	0.6973	-0.00376	0.00384	-0.0259
	10.5																												1.193	1.14055	1.22515	0.8319	0.8205	0.8826	0.9228	0.8865	0.8187	1.0802	1.0766	1.1227	0.2611	-0.0659	-0.0562	1.0622	0.9865	1.0288	0.294	0.2194	0.2358
	10.6667	1.08593	1.22105	1.18725	1.15955	1.26528	1.18488	1.19428	1.04743	1.02102	0.92608	1.27078	0.868325	0.72825	0.01668	0.220025	-0.05715	0.00778	0.01278	0.57428	0.40188	0.655725	0.06568	0.05538	0.728325	-0.00312	0.00418	-0.026475
	10.8333
	11	1.10795	1.2388	1.2044	1.1778	1.2905	1.2097	1.2192	1.06905	1.03885	0.9741	1.2949	0.89585	0.7578	0.0171	0.27785	-0.0582	0.0065	0.0117	0.6005	0.4477	0.67105	0.0828	0.0733	0.75755	-0.0035	0.0047	-0.02555	1.2456	1.18865	1.2756	0.8872	0.8493	0.9455	0.9813	0.9364	0.8721	1.1283	1.1299	1.1666	0.3093	-0.0587	-0.0478	1.1024	1.0374	1.0755	0.335	0.2633	0.2851
	11.1667
	11.3333	1.1271	1.25252	1.21982	1.19103	1.30306	1.23956	1.24816	1.0904	1.0555	1.03116	1.31246	0.9243	0.793125	0.02286	0.3309	-0.059075	0.00606	0.01096	0.64426	0.49126	0.6895	0.10806	0.10116	0.7843	-0.00154	0.00746	-0.0245
	11.5																												1.27925	1.2257	1.32025	0.9242	0.8704	1.0021	1.0235	0.9797	0.9211	1.1608	1.1822	1.2066	0.3448	-0.0465	-0.0429	1.1358	1.0988	1.1177	0.3736	0.3111	0.3239
	11.6667	1.14637	1.26635	1.23315	1.20465	1.31606	1.25846	1.27016	1.10728	1.07327	1.06876	1.32396	0.947875	0.83125	0.02776	0.376875	-0.05705	0.00346	0.01006	0.67316	0.52706	0.709775	0.13716	0.12586	0.814175	-0.00174	0.00606	-0.024225
	11.8333
	12	1.16607	1.27908	1.24398	1.21758	1.32688	1.27108	1.29408	1.12468	1.08977	1.10848	1.33088	0.981475	0.855575	0.03708	0.413875	-0.061625	0.00138	0.00848	0.71378	0.56598	0.729375	0.18168	0.16888	0.840675	-0.00202	0.00588	-0.023725	1.32885	1.26835	1.363	0.9833	0.9334	1.0629	1.0858	1.036	0.9865	1.2188	1.2342	1.2463	0.3832	-0.0294	-0.0287	1.1619	1.1388	1.1502	0.4028	0.3505	0.3574
	12.1667
	12.3333	1.18002	1.28842	1.25372	1.22652	1.33392	1.28382	1.30942	1.14243	1.09872	1.13962	1.33702	1.00432	0.880325	0.04982	0.463025	-0.058475	0.00052	0.00742	0.75352	0.60542	0.743825	0.24302	0.22622	0.866725	-0.00068	0.00722	-0.022275
	12.5																												1.37015	1.3083	1.40165	1.0349	0.9946	1.1177	1.1403	1.0825	1.0396	1.2542	1.2742	1.2888	0.4299	0.0096	0.0106	1.195	1.1717	1.1829	0.429	0.3854	0.3883
	12.6667	1.1984	1.29688	1.26048	1.23318	1.33682	1.29402	1.32162	1.1582	1.1175	1.15842	1.34202	1.0274	0.903675	0.06352	0.5041	-0.061825	-0.00158	0.00522	0.79092	0.64342	0.7665	0.30702	0.28702	0.8953	0.00032	0.00662	-0.0209
	12.8333
	13	1.21592	1.30608	1.26997	1.24398	1.33856	1.29586	1.32756	1.17433	1.13162	1.17216	1.34316	1.05093	0.928475	0.08706	0.550225	-0.057225	-0.00304	0.00486	0.82626	0.67906	0.786625	0.38116	0.35946	0.920325	-0.00104	0.00696	-0.020475	1.40735	1.35	1.42875	1.0743	1.0491	1.1586	1.1812	1.1344	1.0928	1.2836	1.3074	1.3136	0.4789	0.0763	0.0818	1.2208	1.2033	1.2094	0.4557	0.4151	0.4171
	13.1667
	13.3333	1.2315	1.3098	1.2765	1.249	1.34268	1.30698	1.33878	1.1878	1.1448	1.18848	1.34458	1.0772	0.9525	0.12158	0.6018	-0.0597	-0.00402	0.00918	0.86528	0.71488	0.8046	0.45818	0.43238	0.945	0.00078	0.00808	-0.0184
	13.5																												1.4347	1.3798	1.4544	1.1119	1.0858	1.1986	1.2098	1.1675	1.1383	1.3081	1.3323	1.337	0.5326	0.1564	0.1543	1.243	1.2335	1.2337	0.4786	0.4392	0.4458
	13.6667	1.24628	1.31595	1.28395	1.25635	1.34314	1.31024	1.34704	1.19827	1.15697	1.19444	1.34724	1.09238	0.97615	0.15354	0.643875	-0.05835	-0.00496	0.00824	0.89374	0.74734	0.821375	0.52294	0.50224	0.964675	0.00164	0.00964	-0.016825
	13.8333
	14	1.25433	1.31642	1.28513	1.25733	1.34324	1.31364	1.34744	1.20703	1.16532	1.20054	1.34874	1.10163	0.993325	0.18974	0.684325	-0.062375	-0.00766	0.00274	0.92914	0.77784	0.832225	0.56914	0.55934	0.979425	0.00284	0.01144	-0.014675	1.46015	1.4058	1.47085	1.1426	1.1306	1.2276	1.2388	1.1981	1.17	1.3286	1.3628	1.3548	0.5891	0.2354	0.233	1.2751	1.261	1.2636	0.5093	0.4669	0.4806
	14.1667
	14.3333	1.26965	1.31923	1.28923	1.26022	1.3461	1.3199	1.3563	1.21995	1.18125	1.2073	1.3454	1.12285	1.01422	0.2483	0.71345	-0.060975	-0.0074	0.0027	0.9683	0.8108	0.85305	0.6302	0.6223	1.00125	0.0036	0.0114	-0.01335
	14.5																												1.47785	1.42655	1.4875	1.1318	1.1328	1.2452	1.255	1.2204	1.1945	1.3444	1.3775	1.3691	0.6471	0.2923	0.2829	1.2968	1.2849	1.2861	0.5407	0.4944	0.5168
	14.6667	1.27845	1.32455	1.29415	1.26455	1.34924	1.32424	1.36274	1.22645	1.19095	1.21314	1.34674	1.13975	1.03555	0.29074	0.74815	-0.06185	-0.00886	0.00204	0.98344	0.83924	0.86825	0.69024	0.68094	1.02055	0.00514	0.01144	-0.01045
	14.8333
	15	1.2857	1.32513	1.29173	1.26442	1.34714	1.33034	1.36884	1.2314	1.1966	1.22114	1.34494	1.1457	1.04942	0.33934	0.7752	-0.060975	-0.00926	0.00364	1.00094	0.86384	0.8773	0.75444	0.74514	1.0285	0.00734	0.01384	-0.0065	1.495	1.4466	1.5003	1.1715	1.1768	1.2673	1.2785	1.2429	1.218	1.3597	1.3954	1.3823	0.7044	0.3453	0.347	1.317	1.3073	1.3048	0.5744	0.5255	0.557
	15.1667
	15.3333	1.29588	1.32908	1.29498	1.26827	1.35026	1.33566	1.37366	1.23928	1.20667	1.22976	1.34576	1.15818	1.07267	0.38916	0.801875	-0.062825	-0.01104	0.00076	1.01176	0.88116	0.891875	0.82296	0.81406	1.04097	0.00716	0.01386	-0.001725
	15.5																												1.5088	1.4599	1.5105	1.2128	1.2235	1.2885	1.293	1.2601	1.2352	1.3697	1.4082	1.39	0.7638	0.4091	0.4082	1.3381	1.3211	1.3244	0.6125	0.5605	0.5999
	15.6667	1.30427	1.33013	1.29622	1.27232	1.35176	1.33866	1.37536	1.24088	1.21777	1.23516	1.34196	1.16968	1.08952	0.44746	0.823075	-0.060175	-0.01094	-0.00194	1.02136	0.89286	0.905875	0.87286	0.86996	1.05017	0.00946	0.01666	0.004375
	15.8333
	16	1.31437	1.33467	1.29797	1.27677	1.35288	1.34178	1.38238	1.24687	1.23177	1.23848	1.33888	1.18518	1.10327	0.51988	0.843275	-0.064525	-0.01292	-0.00302	1.03028	0.90078	0.922275	0.91778	0.91718	1.06298	0.01008	0.01798	0.011775	1.52005	1.4718	1.521	1.212	1.2252	1.2964	1.3023	1.2729	1.2479	1.3816	1.4159	1.4019	0.809	0.4632	0.4658	1.3504	1.3386	1.3352	0.6529	0.5989	0.6439
	16.1667
	16.3333	1.3205	1.33525	1.29885	1.27645	1.35168	1.34148	1.38318	1.2494	1.2378	1.23108	1.33798	1.1906	1.11855	0.55518	0.8614	-0.06025	-0.01352	-0.00572	1.03228	0.90728	0.9325	0.94458	0.94828	1.0711	0.01328	0.01808	0.0206
	16.5																												1.5287	1.4848	1.5278	1.2706	1.2626	1.3063	1.3103	1.2802	1.252	1.3852	1.4265	1.403	0.8512	0.5282	0.5409	1.3678	1.3467	1.3488	0.6998	0.6412	0.6928
	16.6667	1.32812	1.33488	1.29978	1.27628	1.35478	1.34698	1.38858	1.25033	1.25073	1.24488	1.33498	1.20703	1.12627	0.61118	0.878925	-0.061125	-0.01512	-0.00702	1.04028	0.90898	0.949125	0.98768	0.98828	1.08203	0.01508	0.01948	0.028525
	16.8333
	17	1.33162	1.33563	1.29773	1.27662	1.35544	1.34944	1.39024	1.25223	1.25612	1.24094	1.33234	1.21213	1.13632	0.65024	0.895425	-0.061675	-0.01516	-0.00706	1.04114	0.91444	0.959925	1.00964	1.01334	1.08832	0.01764	0.02094	0.035425	1.53705	1.4925	1.53575	1.2841	1.268	1.3117	1.3152	1.2863	1.2583	1.3902	1.4314	1.4099	0.8918	0.5922	0.6093	1.3829	1.3627	1.3662	0.7384	0.6886	0.7416
	17.1667
	17.3333	1.3387	1.33627	1.29668	1.27618	1.35178	1.34788	1.38868	1.2537	1.2676	1.24078	1.33138	1.2241	1.14427	0.69148	0.9145	-0.060525	-0.01542	-0.00742	1.04108	0.91728	0.9779	1.01588	1.02178	1.1005	0.01928	0.02338	0.0427
	17.5																												1.54605	1.5013	1.54295	1.2827	1.2713	1.3174	1.321	1.2929	1.2655	1.3974	1.4375	1.4146	0.9338	0.6604	0.6772	1.3913	1.3678	1.3709	0.7748	0.7284	0.7817
	17.6667	1.337	1.33463	1.29183	1.27493	1.34878	1.34928	1.39138	1.2539	1.266	1.24238	1.32948	1.2218	1.14902	0.74178	0.929	-0.063475	-0.01652	-0.00742	1.04308	0.91908	0.9811	1.03118	1.03298	1.1027	0.02278	0.02558	0.0502
	17.8333
	18	1.33735	1.33645	1.29035	1.27465	1.34712	1.35202	1.39412	1.25695	1.27295	1.24372	1.32612	1.22465	1.15325	0.78822	0.94135	-0.06205	-0.01558	-0.00968	1.04332	0.91972	0.99095	1.03592	1.03912	1.10685	0.02562	0.02682	0.05625	1.5486	1.505	1.546	1.3191	1.287	1.3248	1.3203	1.2927	1.2633	1.397	1.4387	1.4156	0.9695	0.7287	0.7481	1.4073	1.3809	1.3854	0.8091	0.7688	0.8209
	18.1667
	18.3333	1.3436	1.34028	1.29097	1.27428	1.34978	1.35448	1.40268	1.2599	1.2813	1.25848	1.32438	1.234	1.15837	0.84948	0.9635	-0.063425	-0.01572	-0.00842	1.05018	0.91888	1.0089	1.04638	1.05028	1.1183	0.02978	0.03048	0.0637
	18.5																												1.55325	1.5097	1.5529	1.3281	1.2947	1.3263	1.3212	1.2938	1.2639	1.3991	1.4424	1.4179	1.0037	0.7755	0.7973	1.4142	1.3833	1.3907	0.843	0.8044	0.8579
	18.6667	1.3454	1.3401	1.2879	1.2725	1.34668	1.34778	1.40088	1.2626	1.2894	1.25188	1.32408	1.2398	1.1617	0.89778	0.976	-0.0636	-0.01652	-0.01022	1.04628	0.91818	1.0247	1.04958	1.05078	1.1237	0.03208	0.03258	0.0672
	18.8333
	19	1.34502	1.34108	1.29028	1.27337	1.3488	1.3517	1.4029	1.25973	1.29222	1.255	1.3207	1.23923	1.16538	0.9465	0.986725	-0.066925	-0.0163	-0.0101	1.0499	0.9188	1.02933	1.0549	1.0589	1.12372	0.0384	0.0342	0.073625	1.558	1.51525	1.5557	1.3163	1.2917	1.3315	1.3291	1.3009	1.2715	1.4065	1.4471	1.4223	1.0367	0.8218	0.8453	1.4208	1.3926	1.3986	0.8745	0.8397	0.8943
	19.1667
	19.3333	1.3443	1.34135	1.28935	1.27185	1.34686	1.34966	1.40826	1.2627	1.2958	1.25556	1.31836	1.2415	1.16795	0.97866	1.0015	-0.06365	-0.01554	-0.00844	1.04796	0.91866	1.0376	1.05386	1.05826	1.1255	0.04056	0.03836	0.0812
	19.5																												1.56275	1.51945	1.5559	1.33	1.2975	1.3328	1.3305	1.3017	1.2735	1.4081	1.4487	1.4259	1.0658	0.8677	0.8962	1.429	1.395	1.3984	0.9048	0.8724	0.9291
	19.6667	1.34865	1.33872	1.28682	1.27262	1.34444	1.34864	1.40774	1.26115	1.30255	1.25784	1.31984	1.24715	1.16892	1.01764	1.01865	-0.064975	-0.01606	-0.00876	1.04984	0.91784	1.04925	1.05264	1.06104	1.13235	0.04354	0.04044	0.08825
	19.8333
	20	1.3499	1.33702	1.28743	1.27202	1.3423	1.3481	1.4083	1.2617	1.3039	1.2575	1.3174	1.2483	1.16952	1.0471	1.0312	-0.065975	-0.0167	-0.0095	1.0492	0.9181	1.0557	1.0522	1.0635	1.1319	0.0474	0.0413	0.0961	1.5665	1.523	1.55725	1.3286	1.2966	1.3325	1.3297	1.303	1.2744	1.4103	1.4507	1.4279	1.0938	0.9123	0.9435	1.4426	1.401	1.41	0.9342	0.9057	0.9646
	20.1667
	20.3333	1.35252	1.33632	1.28432	1.27212	1.34084	1.34734	1.40894	1.26073	1.30902	1.26054	1.31724	1.25123	1.17202	1.07234	1.04673	-0.065175	-0.01536	-0.00976	1.04804	0.91634	1.06353	1.05674	1.06114	1.13593	0.05214	0.04594	0.102325
	20.5																												1.5696	1.52605	1.557	1.3256	1.2933	1.3305	1.3346	1.3068	1.2799	1.415	1.4536	1.4338	1.1174	0.9566	0.9902	1.4427	1.4104	1.4126	0.9597	0.9347	0.9961
	20.6667	1.3511	1.33255	1.28235	1.27045	1.33774	1.34684	1.40834	1.2608	1.3085	1.25814	1.31364	1.2509	1.16815	1.10054	1.0596	-0.06515	-0.01686	-0.01116	1.04424	0.91584	1.0647	1.05164	1.06044	1.1334	0.05494	0.05024	0.1129
	20.8333
	21	1.3503	1.33282	1.28442	1.27072	1.33476	1.34366	1.40696	1.2613	1.3083	1.25576	1.31126	1.2516	1.16922	1.13066	1.0734	-0.067875	-0.01704	-0.01134	1.04486	0.91296	1.0639	1.04886	1.06166	1.1329	0.05796	0.05156	0.1228	1.5738	1.5253	1.55655	1.3306	1.2923	1.3279	1.3345	1.3087	1.2815	1.4134	1.4546	1.4351	1.1359	0.995	1.0309	1.4548	1.4134	1.4187	0.9848	0.9606	1.0246
	21.1667
	21.3333	1.3503	1.33283	1.28403	1.26822	1.3388	1.3497	1.4072	1.2603	1.3118	1.2632	1.3128	1.2578	1.16883	1.1537	1.0876	-0.067175	-0.0165	-0.0101	1.0476	0.9142	1.075	1.0531	1.066	1.1352	0.0626	0.0559	0.1303
	21.5																												1.57195	1.5229	1.559	1.3367	1.296	1.3246	1.3303	1.3037	1.2774	1.4103	1.4506	1.4383	1.1491	1.0279	1.0672	1.4595	1.4125	1.4173	1.0044	0.986	1.0508
	21.6667	1.35027	1.33315	1.28435	1.26815	1.3327	1.3428	1.4055	1.25978	1.31357	1.2584	1.3109	1.25538	1.16935	1.1577	1.09518	-0.06535	-0.0163	-0.0102	1.039	0.9118	1.07077	1.0484	1.0603	1.13328	0.0659	0.0588	0.140275
	21.8333
	22	1.34967	1.33085	1.28235	1.26615	1.3312	1.3415	1.4035	1.25838	1.31557	1.254	1.31	1.25618	1.16755	1.1731	1.10428	-0.06665	-0.0165	-0.0108	1.0409	0.91	1.07308	1.0475	1.0623	1.13288	0.0696	0.0617	0.151975	1.57165	1.52395	1.5632	1.3371	1.2905	1.3248	1.3275	1.3024	1.2758	1.4094	1.4517	1.4414	1.1597	1.0594	1.1032	1.459	1.4208	1.4228	1.0247	1.0065	1.0759
	22.1667
	22.3333	1.34688	1.33108	1.28168	1.26667	1.32968	1.34138	1.40318	1.25598	1.31577	1.25288	1.30788	1.25518	1.16708	1.18628	1.11147	-0.063025	-0.01732	-0.00902	1.04228	0.91088	1.07127	1.04348	1.06478	1.13037	0.07318	0.06428	0.164175
	22.5																												1.5722	1.52245	1.5569	1.3335	1.2898	1.321	1.3279	1.3015	1.2784	1.41	1.4503	1.4436	1.1699	1.0929	1.1382	1.4678	1.4216	1.4241	1.0435	1.0264	1.0978
	22.6667	1.34705	1.32763	1.28223	1.26913	1.32856	1.34026	1.40326	1.25635	1.31805	1.24896	1.30816	1.25665	1.16702	1.19206	1.12065	-0.067575	-0.01654	-0.01014	1.04116	0.90946	1.07275	1.04486	1.06046	1.13175	0.07956	0.06566	0.17605
	22.8333
	23	1.34438	1.32635	1.28235	1.26475	1.33054	1.34154	1.40294	1.25428	1.31727	1.25324	1.30714	1.25448	1.16775	1.20054	1.12678	-0.06425	-0.01756	-0.01056	1.03784	0.90804	1.06977	1.04384	1.06504	1.13038	0.08484	0.06954	0.193775	1.5732	1.52205	1.5591	1.333	1.2877	1.319	1.3266	1.3013	1.2772	1.4099	1.4558	1.4458	1.1773	1.117	1.1599	1.4713	1.4237	1.4241	1.0598	1.0494	1.1204
	23.1667
	23.3333	1.3448	1.32503	1.27913	1.26602	1.33092	1.33922	1.40052	1.2538	1.317	1.25202	1.30652	1.2551	1.16853	1.21332	1.1344	-0.068775	-0.01738	-0.01078	1.04212	0.90612	1.0691	1.04502	1.06832	1.1301	0.08902	0.07132	0.2126
	23.5																												1.5732	1.52225	1.55715	1.3297	1.2858	1.3168	1.3283	1.3027	1.2792	1.4118	1.4558	1.4453	1.1853	1.1368	1.1815	1.474	1.4328	1.4334	1.0783	1.0631	1.1367
	23.6667	1.34308	1.32418	1.27538	1.26517	1.32626	1.33436	1.39876	1.25248	1.31618	1.24366	1.30446	1.25428	1.16878	1.20286	1.14128	-0.065125	-0.01674	-0.01074	1.03176	0.90536	1.06798	1.04286	1.05636	1.12987	0.09686	0.07176	0.229275
	23.8333
	24	1.34127	1.3229	1.2743	1.2617	1.32384	1.33504	1.39664	1.25308	1.31488	1.24594	1.30024	1.25358	1.1641	1.20954	1.14758	-0.0715	-0.01596	-0.01086	1.03484	0.90364	1.06547	1.03814	1.06054	1.12888	0.10204	0.07324	0.252975	1.573	1.52365	1.5618	1.3278	1.2841	1.3143	1.3264	1.3026	1.2811	1.415	1.4529	1.4505	1.1905	1.1553	1.1978	1.4777	1.4359	1.4324	1.0981	1.0818	1.1576
[truncated: 508 more columns]

## Sheet: Combination Growth Curve Data
Raw data seen here was used in figure 3b-p. Bar graphs and heat plots were shown at 24 hours normalized to no treatment at 24 hours	Bacteria	CRE E. coli
	Combination	α-Nonsense + CHL
		2.5 µM α-Nonsense + 2 µg/mL CHL												5 µM α-Nonsense + 2 µg/mL CHL												10 µM α-Nonsense + 2 µg/mL CHL													2.5 µM α-Nonsense + 4 µg/mL CHL
	PNA Condition	0 µM PNA			2.5 µM α-Nonsense			0 µM PNA			2.5 µM α-Nonsense			0 µM PNA			5 µM α-Nonsense			0 µM PNA			5 µM α-Nonsense			0 µM PNA			10 µM α-Nonsense				0 µM PNA			10 µM α-Nonsense			0 µM PNA			2.5 µM α-Nonsense			0 µM PNA			2.5 µM α-Nonsense
	AB Condition	0 µg/mL AB			0 µg/mL AB			2 µg/mL CHL			2 µg/mL CHL			0 µg/mL AB			0 µg/mL AB			2 µg/mL CHL			2 µg/mL CHL			0 µg/mL AB			0 µg/mL AB				2 µg/mL CHL			2 µg/mL CHL			0 µg/mL AB			0 µg/mL AB			4 µg/mL CHL			4 µg/mL CHL
	Time
	0	0	0	0	0	0	0	0	0	0	0	0	0	0	0	0	0	0	0	0	0	0	0	0	0	0	0	0	0	0	0	0	0	0	0	0	0	0	0	0	0	0	0	0	0	0	0	0	0
	0.166667
	0.333333
	0.5	-0.00225	-0.005	0.00075	-0.0097	-0.0014	-0.0119	0.01255	0.0117	0.0153	-0.0042	-0.0042	-0.0063	-0.00225	-0.005	0.00075	0.0028	-0.0033	-0.0074	0.01255	0.0117	0.0153	-0.001	-0.0064	0.0008	-0.00225	-0.005	0.00075	0.0278	0.04595	0.03125	0.03655	0.01255	0.0117	0.0153	0.0014	0.0074	0.0127	-0.00225	-0.005	0.00075	-0.0097	-0.0014	-0.0119	0.0135	0.0074	0.0109	-0.003	-0.0049
	0.666667
	0.833333
	1	-0.00635	-0.0102	-0.00435	-0.0139	-0.0103	-0.0196	0.01055	0.0126	0.01075	-0.0099	-0.008	-0.0109	-0.00635	-0.0102	-0.00435	0.0019	-0.0062	-0.011	0.01055	0.0126	0.01075	-0.0039	-0.0108	-0.0034	-0.00635	-0.0102	-0.00435	-0.0477	0.02535	0.00775	0.0113	0.01055	0.0126	0.01075	0.0007	0.0011	0.007	-0.00635	-0.0102	-0.00435	-0.0139	-0.0103	-0.0196	0.01175	0.0061	0.0113	-0.0071	-0.0077
	1.16667
	1.33333
	1.5	-0.0068	-0.0122	-0.0029	-0.0186	-0.0108	-0.022	0.00845	0.011	0.01135	-0.011	-0.0098	-0.0143	-0.0068	-0.0122	-0.0029	0.0092	-0.0072	-0.015	0.00845	0.011	0.01135	-0.0058	-0.0129	-0.0025	-0.0068	-0.0122	-0.0029	-0.0569	0.01535	-0.00135	0.0032	0.00845	0.011	0.01135	-0.0013	-0.0052	0.0071	-0.0068	-0.0122	-0.0029	-0.0186	-0.0108	-0.022	0.0135	0.00255	0.01185	-0.0078	-0.007
	1.66667
	1.83333
	2	-0.0042	-0.01025	-0.0031	-0.0143	-0.01	-0.0218	0.0068	0.011	0.0111	-0.0124	-0.0092	-0.0153	-0.0042	-0.01025	-0.0031	0.0148	-0.0068	-0.0121	0.0068	0.011	0.0111	-0.0061	-0.013	-0.0045	-0.0042	-0.01025	-0.0031	-0.0359	0.01345	-0.0063	0.0008	0.0068	0.011	0.0111	-0.0015	-0.0073	0.0004	-0.0042	-0.01025	-0.0031	-0.0143	-0.01	-0.0218	0.01315	0.00115	0.01285	-0.0094	-0.0051
	2.16667
	2.33333
	2.5	-0.00255	-0.0053	0.0005	-0.0143	-0.0071	-0.019	0.00655	0.0144	0.01295	-0.0096	-0.0069	-0.0137	-0.00255	-0.0053	0.0005	0.0193	-0.0053	-0.0105	0.00655	0.0144	0.01295	-0.0059	-0.0126	-0.0044	-0.00255	-0.0053	0.0005	-0.006	0.01745	-0.00835	0.0033	0.00655	0.0144	0.01295	-0.0025	-0.0063	0.0032	-0.00255	-0.0053	0.0005	-0.0143	-0.0071	-0.019	0.0139	0.0049	0.0157	-0.0083	-0.0027
	2.66667
	2.83333
	3	0.0066	0.00355	0.0102	-0.0113	0.0032	-0.0125	0.0138	0.0185	0.0185	-0.0048	-0.001	-0.0079	0.0066	0.00355	0.0102	0.0276	0.001	-0.005	0.0138	0.0185	0.0185	-0.0047	-0.0116	-0.0026	0.0066	0.00355	0.0102	0.0495	0.02365	-0.00965	0.0079	0.0138	0.0185	0.0185	-0.002	-0.0011	0.0043	0.0066	0.00355	0.0102	-0.0113	0.0032	-0.0125	0.0174	0.00985	0.02045	-0.0064	0.0028
	3.16667
	3.33333
	3.5	0.0172	0.0136	0.0229	0.004	0.0235	0.0072	0.0185	0.02375	0.0254	0.0071	0.0122	0.0028	0.0172	0.0136	0.0229	0.0459	0.0159	0.0112	0.0185	0.02375	0.0254	-0.001	-0.0072	0.0029	0.0172	0.0136	0.0229	0.1271	0.03165	-0.00915	0.0129	0.0185	0.02375	0.0254	-0.0014	0.0055	0.0066	0.0172	0.0136	0.0229	0.004	0.0235	0.0072	0.02435	0.01625	0.02725	-0.0002	0.0128
	3.66667
	3.83333
	4	0.03275	0.0276	0.03675	0.0352	0.0542	0.0346	0.02775	0.0339	0.03275	0.0274	0.031	0.0238	0.03275	0.0276	0.03675	0.0715	0.042	0.0363	0.02775	0.0339	0.03275	0.0121	0.0045	0.0139	0.03275	0.0276	0.03675	0.197	0.03995	-0.0075	0.0201	0.02775	0.0339	0.03275	-0.0001	0.0127	0.0122	0.03275	0.0276	0.03675	0.0352	0.0542	0.0346	0.03375	0.0238	0.03435	0.0138	0.0281
	4.16667
	4.33333
	4.5	0.0525	0.04975	0.06035	0.0697	0.0938	0.0737	0.0407	0.0502	0.046	0.0535	0.06	0.0534	0.0525	0.04975	0.06035	0.1079	0.0734	0.0679	0.0407	0.0502	0.046	0.0304	0.0221	0.0325	0.0525	0.04975	0.06035	0.2909	0.0478	-0.00515	0.0297	0.0407	0.0502	0.046	0.0029	0.0242	0.0196	0.0525	0.04975	0.06035	0.0697	0.0938	0.0737	0.0434	0.03535	0.044	0.0373	0.049
	4.66667
	4.83333
	5	0.0792	0.07995	0.09115	0.108	0.1341	0.1098	0.0607	0.06735	0.0637	0.0799	0.0904	0.0829	0.0792	0.07995	0.09115	0.1513	0.1103	0.1034	0.0607	0.06735	0.0637	0.0569	0.0462	0.0544	0.0792	0.07995	0.09115	0.3912	0.0581	-0.0026	0.0436	0.0607	0.06735	0.0637	0.0127	0.0304	0.028	0.0792	0.07995	0.09115	0.108	0.1341	0.1098	0.05745	0.0529	0.0606	0.0634	0.0717
	5.16667
	5.33333
	5.5	0.12575	0.1284	0.137	0.1571	0.186	0.1555	0.08305	0.09285	0.0822	0.11	0.1181	0.1129	0.12575	0.1284	0.137	0.2021	0.1511	0.1449	0.08305	0.09285	0.0822	0.0824	0.0668	0.0755	0.12575	0.1284	0.137	0.4753	0.07075	0.0025	0.0578	0.08305	0.09285	0.0822	0.0266	0.0472	0.0473	0.12575	0.1284	0.137	0.1571	0.186	0.1555	0.07705	0.0743	0.0804	0.0886	0.0955
	5.66667
	5.83333
	6	0.1936	0.1948	0.20245	0.2131	0.2415	0.2112	0.1154	0.1224	0.11445	0.1493	0.1625	0.1554	0.1936	0.1948	0.20245	0.2592	0.2026	0.1872	0.1154	0.1224	0.11445	0.1058	0.0903	0.0992	0.1936	0.1948	0.20245	0.55	0.08915	0.012	0.0769	0.1154	0.1224	0.11445	0.0353	0.0607	0.0559	0.1936	0.1948	0.20245	0.2131	0.2415	0.2112	0.1035	0.10075	0.1016	0.1142	0.1247
	6.16667
	6.33333
	6.5	0.2633	0.26275	0.2645	0.277	0.3041	0.2722	0.16575	0.16745	0.1705	0.2012	0.2189	0.2067	0.2633	0.26275	0.2645	0.3272	0.26	0.2382	0.16575	0.16745	0.1705	0.14	0.1163	0.1237	0.2633	0.26275	0.2645	0.6238	0.1103	0.02285	0.10085	0.16575	0.16745	0.1705	0.0439	0.0682	0.066	0.2633	0.26275	0.2645	0.277	0.3041	0.2722	0.14185	0.13905	0.14035	0.1559	0.1661
	6.66667
	6.83333
	7	0.32565	0.3208	0.32565	0.3331	0.3619	0.3299	0.21895	0.2224	0.23325	0.2587	0.2809	0.2679	0.32565	0.3208	0.32565	0.3857	0.3109	0.2872	0.21895	0.2224	0.23325	0.1877	0.1548	0.1647	0.32565	0.3208	0.32565	0.6968	0.1321	0.0385	0.11695	0.21895	0.2224	0.23325	0.0455	0.0685	0.0658	0.32565	0.3208	0.32565	0.3331	0.3619	0.3299	0.18705	0.19195	0.20035	0.2038	0.2176
	7.16667
	7.33333
	7.5	0.38965	0.3844	0.38705	0.3927	0.419	0.3859	0.2671	0.27555	0.28955	0.3184	0.3406	0.3424	0.38965	0.3844	0.38705	0.4511	0.3633	0.3374	0.2671	0.27555	0.28955	0.2385	0.1985	0.2093	0.38965	0.3844	0.38705	0.7586	0.15065	0.05465	0.1352	0.2671	0.27555	0.28955	0.0485	0.0743	0.0767	0.38965	0.3844	0.38705	0.3927	0.419	0.3859	0.2337	0.242	0.25215	0.2543	0.2711
	7.66667
	7.83333
	8	0.44695	0.44355	0.44335	0.4406	0.4577	0.4307	0.31265	0.32575	0.34165	0.3748	0.3905	0.3966	0.44695	0.44355	0.44335	0.5141	0.4195	0.3772	0.31265	0.32575	0.34165	0.3015	0.2463	0.2569	0.44695	0.44355	0.44335	0.8321	0.1645	0.0663	0.15455	0.31265	0.32575	0.34165	0.0534	0.079	0.0783	0.44695	0.44355	0.44335	0.4406	0.4577	0.4307	0.27505	0.2859	0.30135	0.3082	0.3242
	8.16667
	8.33333
	8.5	0.5027	0.4972	0.4984	0.4921	0.5052	0.4818	0.3583	0.37485	0.38955	0.4202	0.4351	0.4546	0.5027	0.4972	0.4984	0.5782	0.4678	0.4217	0.3583	0.37485	0.38955	0.4089	0.2939	0.3095	0.5027	0.4972	0.4984	0.8818	0.17715	0.0811	0.1744	0.3583	0.37485	0.38955	0.0609	0.0916	0.0887	0.5027	0.4972	0.4984	0.4921	0.5052	0.4818	0.31485	0.32915	0.3448	0.364	0.3716
	8.66667
	8.83333
	9	0.55375	0.55095	0.5497	0.5414	0.5554	0.5353	0.40095	0.42105	0.4373	0.46	0.4773	0.5049	0.55375	0.55095	0.5497	0.637	0.5103	0.4627	0.40095	0.42105	0.4373	0.4971	0.3411	0.3624	0.55375	0.55095	0.5497	0.926	0.1931	0.09285	0.19545	0.40095	0.42105	0.4373	0.0712	0.1036	0.0926	0.55375	0.55095	0.5497	0.5414	0.5554	0.5353	0.3588	0.3718	0.38775	0.4121	0.4162
	9.16667
	9.33333
	9.5	0.6095	0.61135	0.60445	0.579	0.5828	0.565	0.4383	0.458	0.47465	0.5001	0.5186	0.5296	0.6095	0.61135	0.60445	0.6904	0.5614	0.5001	0.4383	0.458	0.47465	0.5567	0.3847	0.4096	0.6095	0.61135	0.60445	0.9679	0.2126	0.1091	0.2201	0.4383	0.458	0.47465	0.0859	0.1163	0.1075	0.6095	0.61135	0.60445	0.579	0.5828	0.565	0.39745	0.41185	0.42905	0.4558	0.457
	9.66667
	9.83333
	10	0.6541	0.6571	0.65405	0.6063	0.6057	0.5911	0.4792	0.5	0.5176	0.5296	0.5575	0.5562	0.6541	0.6571	0.65405	0.7369	0.6003	0.5394	0.4792	0.5	0.5176	0.6017	0.4303	0.4536	0.6541	0.6571	0.65405	1.0071	0.24065	0.13465	0.2498	0.4792	0.5	0.5176	0.1082	0.1459	0.1323	0.6541	0.6571	0.65405	0.6063	0.6057	0.5911	0.43785	0.45585	0.4686	0.4879	0.5017
	10.1667
	10.3333
	10.5	0.69205	0.6983	0.69305	0.6355	0.6327	0.6255	0.511	0.53075	0.54885	0.5543	0.5855	0.5929	0.69205	0.6983	0.69305	0.778	0.6318	0.566	0.511	0.53075	0.54885	0.6355	0.4806	0.4992	0.69205	0.6983	0.69305	1.0456	0.2705	0.1624	0.28525	0.511	0.53075	0.54885	0.1456	0.1834	0.1644	0.69205	0.6983	0.69305	0.6355	0.6327	0.6255	0.4758	0.49075	0.50725	0.5102	0.5344
	10.6667
	10.8333
	11	0.728	0.73665	0.7313	0.6718	0.6644	0.663	0.54215	0.56185	0.5782	0.5832	0.6152	0.6274	0.728	0.73665	0.7313	0.8226	0.6676	0.5966	0.54215	0.56185	0.5782	0.6703	0.5245	0.5232	0.728	0.73665	0.7313	1.0774	0.30735	0.18725	0.32665	0.54215	0.56185	0.5782	0.1919	0.2269	0.2083	0.728	0.73665	0.7313	0.6718	0.6644	0.663	0.5042	0.52175	0.53475	0.5405	0.5596
	11.1667
	11.3333
	11.5	0.7656	0.7779	0.77065	0.7049	0.6935	0.6952	0.57355	0.59285	0.60895	0.6115	0.6441	0.6598	0.7656	0.7779	0.77065	0.8621	0.7045	0.6234	0.57355	0.59285	0.60895	0.7079	0.5572	0.5508	0.7656	0.7779	0.77065	1.1072	0.34525	0.21955	0.3635	0.57355	0.59285	0.60895	0.2377	0.2768	0.2574	0.7656	0.7779	0.77065	0.7049	0.6935	0.6952	0.538	0.55245	0.56535	0.5711	0.5904
	11.6667
	11.8333
	12	0.7989	0.8134	0.80635	0.7378	0.7241	0.7317	0.6039	0.62175	0.6366	0.6356	0.669	0.6909	0.7989	0.8134	0.80635	0.8979	0.7409	0.6534	0.6039	0.62175	0.6366	0.7426	0.5876	0.5766	0.7989	0.8134	0.80635	1.1368	0.3847	0.25915	0.4051	0.6039	0.62175	0.6366	0.278	0.3066	0.2943	0.7989	0.8134	0.80635	0.7378	0.7241	0.7317	0.56905	0.5835	0.5944	0.6011	0.6164
	12.1667
	12.3333
	12.5	0.82915	0.84645	0.8394	0.7651	0.7516	0.7642	0.62945	0.64805	0.66175	0.6606	0.6948	0.7231	0.82915	0.84645	0.8394	0.9314	0.7795	0.6814	0.62945	0.64805	0.66175	0.7739	0.6194	0.6049	0.82915	0.84645	0.8394	1.163	0.43045	0.31395	0.4507	0.62945	0.64805	0.66175	0.314	0.3389	0.3241	0.82915	0.84645	0.8394	0.7651	0.7516	0.7642	0.6011	0.61255	0.6217	0.6317	0.6422
	12.6667
	12.8333
	13	0.8604	0.87695	0.8721	0.799	0.7847	0.803	0.65745	0.67485	0.68835	0.6847	0.7193	0.7569	0.8604	0.87695	0.8721	0.9664	0.8123	0.7139	0.65745	0.67485	0.68835	0.8093	0.648	0.6327	0.8604	0.87695	0.8721	1.1829	0.4708	0.35405	0.49375	0.65745	0.67485	0.68835	0.3507	0.3692	0.3529	0.8604	0.87695	0.8721	0.799	0.7847	0.803	0.62995	0.6409	0.64945	0.6614	0.6638
	13.1667
	13.3333
	13.5	0.88925	0.9043	0.90435	0.8284	0.8132	0.8363	0.68275	0.7	0.71155	0.7093	0.7413	0.7846	0.88925	0.9043	0.90435	0.9932	0.85	0.7425	0.68275	0.7	0.71155	0.8387	0.6751	0.6598	0.88925	0.9043	0.90435	1.2037	0.5167	0.40525	0.5443	0.68275	0.7	0.71155	0.3944	0.3987	0.3809	0.88925	0.9043	0.90435	0.8284	0.8132	0.8363	0.6569	0.6662	0.6748	0.6877	0.6866
	13.6667
	13.8333
	14	0.9148	0.9294	0.93015	0.8549	0.8432	0.8739	0.7068	0.7231	0.73405	0.732	0.7643	0.8191	0.9148	0.9294	0.93015	1.0194	0.8868	0.7739	0.7068	0.7231	0.73405	0.8642	0.7016	0.6842	0.9148	0.9294	0.93015	1.228	0.5668	0.4559	0.58815	0.7068	0.7231	0.73405	0.4404	0.4292	0.4071	0.9148	0.9294	0.93015	0.8549	0.8432	0.8739	0.68335	0.69045	0.69865	0.7208	0.7058
	14.1667
	14.3333
	14.5	0.94065	0.95245	0.95805	0.8792	0.8661	0.9048	0.7302	0.745	0.75465	0.7501	0.7817	0.8427	0.94065	0.95245	0.95805	1.0421	0.9156	0.7974	0.7302	0.745	0.75465	0.8894	0.7234	0.7071	0.94065	0.95245	0.95805	1.2409	0.6211	0.51365	0.6314	0.7302	0.745	0.75465	0.4814	0.4571	0.4294	0.94065	0.95245	0.95805	0.8792	0.8661	0.9048	0.708	0.71105	0.7204	0.7487	0.7238
	14.6667
	14.8333
	15	0.9643	0.97625	0.9844	0.9033	0.8879	0.9337	0.7507	0.7657	0.77515	0.7719	0.8021	0.8675	0.9643	0.97625	0.9844	1.0647	0.9462	0.8261	0.7507	0.7657	0.77515	0.9139	0.7471	0.7294	0.9643	0.97625	0.9844	1.2579	0.65755	0.5628	0.68265	0.7507	0.7657	0.77515	0.5264	0.4873	0.4564	0.9643	0.97625	0.9844	0.9033	0.8879	0.9337	0.72865	0.7338	0.743	0.7746	0.7438
	15.1667
	15.3333
	15.5	0.98645	0.99775	1.0082	0.9241	0.9095	0.9586	0.77215	0.785	0.79505	0.7887	0.8206	0.8883	0.98645	0.99775	1.0082	1.0833	0.9705	0.8476	0.77215	0.785	0.79505	0.9372	0.7658	0.7505	0.98645	0.99775	1.0082	1.2736	0.6938	0.61315	0.7189	0.77215	0.785	0.79505	0.5596	0.5216	0.4891	0.98645	0.99775	1.0082	0.9241	0.9095	0.9586	0.75165	0.75495	0.76405	0.7962	0.7619
	15.6667
	15.8333
	16	1.0087	1.0173	1.0314	0.9443	0.9276	0.9899	0.79005	0.804	0.81355	0.8051	0.8374	0.908	1.0087	1.0173	1.0314	1.1033	0.9924	0.868	0.79005	0.804	0.81355	0.9571	0.7867	0.7679	1.0087	1.0173	1.0314	1.2851	0.7324	0.65615	0.7577	0.79005	0.804	0.81355	0.5834	0.5437	0.515	1.0087	1.0173	1.0314	0.9443	0.9276	0.9899	0.77105	0.7725	0.78585	0.8149	0.7788
	16.1667
	16.3333
	16.5	1.0321	1.0416	1.05735	0.9704	0.9514	1.0111	0.80625	0.8221	0.83095	0.8199	0.8546	0.9289	1.0321	1.0416	1.05735	1.1215	1.0136	0.8867	0.80625	0.8221	0.83095	0.9786	0.8048	0.7861	1.0321	1.0416	1.05735	1.2958	0.7724	0.6984	0.794	0.80625	0.8221	0.83095	0.6112	0.5648	0.5346	1.0321	1.0416	1.05735	0.9704	0.9514	1.0111	0.7877	0.7909	0.80275	0.8332	0.7941
	16.6667
	16.8333
	17	1.0487	1.05665	1.07635	0.9851	0.9704	1.0288	0.822	0.8394	0.84655	0.8354	0.8682	0.9516	1.0487	1.05665	1.07635	1.1325	1.0336	0.9059	0.822	0.8394	0.84655	0.9958	0.8218	0.8037	1.0487	1.05665	1.07635	1.3073	0.8131	0.7463	0.8354	0.822	0.8394	0.84655	0.6416	0.5899	0.5575	1.0487	1.05665	1.07635	0.9851	0.9704	1.0288	0.8049	0.80785	0.8208	0.8476	0.8074
	17.1667
	17.3333
	17.5	1.0654	1.0731	1.0957	0.9989	0.9861	1.0431	0.8399	0.8549	0.8656	0.8496	0.8849	0.9649	1.0654	1.0731	1.0957	1.1472	1.0555	0.9245	0.8399	0.8549	0.8656	1.0184	0.8392	0.8224	1.0654	1.0731	1.0957	1.3182	0.8524	0.7903	0.87415	0.8399	0.8549	0.8656	0.6718	0.6131	0.5798	1.0654	1.0731	1.0957	0.9989	0.9861	1.0431	0.8236	0.82415	0.83925	0.8629	0.8232
	17.6667
	17.8333
	18	1.0771	1.08415	1.10825	1.008	0.9956	1.0551	0.8522	0.869	0.8777	0.8605	0.8957	0.9738	1.0771	1.08415	1.10825	1.1533	1.0664	0.9451	0.8522	0.869	0.8777	1.031	0.8515	0.8335	1.0771	1.08415	1.10825	1.3243	0.892	0.833	0.91495	0.8522	0.869	0.8777	0.6987	0.6362	0.6	1.0771	1.08415	1.10825	1.008	0.9956	1.0551	0.83605	0.8386	0.85245	0.8739	0.8327
	18.1667
	18.3333
	18.5	1.08715	1.09395	1.1208	1.0193	1.0082	1.068	0.8677	0.8863	0.89125	0.8727	0.9084	0.9842	1.08715	1.09395	1.1208	1.1593	1.08	0.9627	0.8677	0.8863	0.89125	1.0407	0.8665	0.8498	1.08715	1.09395	1.1208	1.334	0.9282	0.87415	0.9502	0.8677	0.8863	0.89125	0.7245	0.6565	0.6205	1.08715	1.09395	1.1208	1.0193	1.0082	1.068	0.8534	0.855	0.86625	0.8918	0.8426
	18.6667
	18.8333
	19	1.098	1.1042	1.13265	1.0265	1.0176	1.0758	0.8821	0.9002	0.9105	0.8891	0.9244	0.9886	1.098	1.1042	1.13265	1.1667	1.0893	0.9729	0.8821	0.9002	0.9105	1.051	0.8797	0.8645	1.098	1.1042	1.13265	1.3412	0.96265	0.9115	0.98705	0.8821	0.9002	0.9105	0.7472	0.6769	0.6414	1.098	1.1042	1.13265	1.0265	1.0176	1.0758	0.8674	0.86885	0.88445	0.9059	0.8551
	19.1667
	19.3333
	19.5	1.10635	1.111	1.14215	1.0332	1.026	1.0858	0.89395	0.91435	0.92255	0.8979	0.936	0.998	1.10635	1.111	1.14215	1.1742	1.098	0.9839	0.89395	0.91435	0.92255	1.0582	0.8919	0.8801	1.10635	1.111	1.14215	1.349	1.0033	0.95325	1.0263	0.89395	0.91435	0.92255	0.7689	0.697	0.6598	1.10635	1.111	1.14215	1.0332	1.026	1.0858	0.88075	0.8793	0.8982	0.915	0.8659
	19.6667
	19.8333
	20	1.1123	1.118	1.14825	1.0373	1.0302	1.0914	0.9061	0.9254	0.9337	0.9036	0.9428	1.0002	1.1123	1.118	1.14825	1.1789	1.1035	0.9926	0.9061	0.9254	0.9337	1.0626	0.9071	0.8868	1.1123	1.118	1.14825	1.355	1.0331	0.9842	1.0547	0.9061	0.9254	0.9337	0.7902	0.7152	0.6749	1.1123	1.118	1.14825	1.0373	1.0302	1.0914	0.89385	0.88995	0.91175	0.9175	0.8792
	20.1667
	20.3333
	20.5	1.1219	1.1257	1.1576	1.0424	1.0345	1.0971	0.91625	0.93265	0.94195	0.9096	0.9504	1.0037	1.1219	1.1257	1.1576	1.1857	1.1085	0.9971	0.91625	0.93265	0.94195	1.0696	0.9148	0.8935	1.1219	1.1257	1.1576	1.3606	1.0656	1.0165	1.0886	0.91625	0.93265	0.94195	0.8092	0.7311	0.6942	1.1219	1.1257	1.1576	1.0424	1.0345	1.0971	0.90275	0.8991	0.92065	0.9255	0.8861
	20.6667
	20.8333
	21	1.128	1.13095	1.16345	1.0466	1.0404	1.1065	0.92385	0.94005	0.9488	0.912	0.9545	1.0074	1.128	1.13095	1.16345	1.1875	1.1118	1.0049	0.92385	0.94005	0.9488	1.0745	0.9225	0.8977	1.128	1.13095	1.16345	1.3685	1.09825	1.0502	1.1208	0.92385	0.94005	0.9488	0.827	0.7469	0.7065	1.128	1.13095	1.16345	1.0466	1.0404	1.1065	0.9079	0.90635	0.92925	0.9245	0.8887
	21.1667
	21.3333
	21.5	1.1328	1.13665	1.1699	1.0499	1.0437	1.1109	0.93045	0.9456	0.957	0.9142	0.9592	1.0084	1.1328	1.13665	1.1699	1.1942	1.1182	1.0093	0.93045	0.9456	0.957	1.0775	0.9271	0.9028	1.1328	1.13665	1.1699	1.3771	1.13315	1.0815	1.14775	0.93045	0.9456	0.957	0.8433	0.7614	0.7234	1.1328	1.13665	1.1699	1.0499	1.0437	1.1109	0.9149	0.9136	0.93625	0.9271	0.8908
	21.6667
	21.8333
	22	1.13915	1.14335	1.1783	1.0535	1.0483	1.1171	0.93625	0.9507	0.962	0.9172	0.9632	1.0106	1.13915	1.14335	1.1783	1.1983	1.1204	1.0136	0.93625	0.9507	0.962	1.0797	0.9312	0.9041	1.13915	1.14335	1.1783	1.3771	1.1627	1.1148	1.1735	0.93625	0.9507	0.962	0.859	0.7772	0.7367	1.13915	1.14335	1.1783	1.0535	1.0483	1.1171	0.9203	0.91765	0.9416	0.928	0.8936
	22.1667
	22.3333
	22.5	1.14245	1.1465	1.1829	1.0535	1.049	1.119	0.93825	0.9537	0.96365	0.9149	0.9649	1.0117	1.14245	1.1465	1.1829	1.1974	1.1214	1.015	0.93825	0.9537	0.96365	1.0787	0.934	0.9038	1.14245	1.1465	1.1829	1.3818	1.18445	1.1418	1.1975	0.93825	0.9537	0.96365	0.8738	0.7896	0.7468	1.14245	1.1465	1.1829	1.0535	1.049	1.119	0.92205	0.9212	0.94485	0.9284	0.8921
	22.6667
	22.8333
	23	1.14415	1.1487	1.18615	1.0555	1.0528	1.122	0.9407	0.9566	0.96695	0.9141	0.9645	1.0102	1.14415	1.1487	1.18615	1.2012	1.1215	1.0158	0.9407	0.9566	0.96695	1.0808	0.9339	0.9048	1.14415	1.1487	1.18615	1.3834	1.2059	1.1637	1.2161	0.9407	0.9566	0.96695	0.8855	0.7988	0.7586	1.14415	1.1487	1.18615	1.0555	1.0528	1.122	0.9241	0.9222	0.9455	0.9264	0.8908
	23.1667
	23.3333
	23.5	1.14905	1.1539	1.18905	1.0555	1.0519	1.1207	0.94575	0.9587	0.9709	0.9138	0.967	1.0087	1.14905	1.1539	1.18905	1.1981	1.1227	1.0185	0.94575	0.9587	0.9709	1.081	0.9373	0.906	1.14905	1.1539	1.18905	1.381	1.22255	1.1814	1.2311	0.94575	0.9587	0.9709	0.9044	0.8129	0.7715	1.14905	1.1539	1.18905	1.0555	1.0519	1.1207	0.9283	0.92515	0.95075	0.9249	0.8905
	23.6667
	23.8333
	24	1.14975	1.155	1.1926	1.0564	1.0582	1.1251	0.94695	0.96185	0.9747	0.9141	0.9662	1.0111	1.14975	1.155	1.1926	1.1941	1.1308	1.0198	0.94695	0.96185	0.9747	1.0813	0.9381	0.9053	1.14975	1.155	1.1926	1.3806	1.236	1.1962	1.24445	0.94695	0.96185	0.9747	0.9147	0.8298	0.7812	1.14975	1.155	1.1926	1.0564	1.0582	1.1251	0.92775	0.927	0.95185	0.9258	0.8897
[truncated: 1,684 more columns]

## Sheet: CIP and CHL Combination
Bacteria	ESBL KPN
Combination	CIP + CHL
	0.5 µg/mL CIP + 4 µg/mL CHL												1 µg/mL CIP + 4 µg/mL CHL												0.5 µg/mL CIP + 8 µg/mL CHL												1 µg/mL CIP + 8 µg/mL CHL
PNA Condition	0 µM PNA			0 µM PNA			0.5 µg/mL CIP			0.5 µg/mL CIP			0 µM PNA			0 µM PNA			1 µg/mL CIP			1 µg/mL CIP			0 µM PNA			0 µM PNA			0.5 µg/mL CIP			0.5 µg/mL CIP			0 µM PNA			0 µM PNA			1 µg/mL CIP			1 µg/mL CIP
AB Condition	0 µg/mL AB			4 µg/mL CHL			0 µg/mL AB			4 µg/mL CHL			0 µg/mL AB			4 µg/mL CHL			0 µg/mL AB			4 µg/mL CHL			0 µg/mL AB			8 µg/mL CHL			0 µg/mL AB			8 µg/mL CHL			0 µg/mL AB			8 µg/mL CHL			0 µg/mL AB			8 µg/mL CHL
Time
0	0	0	0	0	0	0	0	0	0	0	0	0	0	0	0	0	0	0	0	0	0	0	0	0	0	0	0	0	0	0	0	0	0	0	0	0	0	0	0	0	0	0	0	0	0	0	0	0
0.166667
0.333333
0.5	-0.0122	0.0007	-0.00115	0.0023	-0.0011	-0.0022	0.0048	0.0047	-0.0015	0.0039	0.0056	0.0306	-0.0122	0.0007	-0.00115	0.0023	-0.0011	-0.0022	0.0054	0.0042	-0.0012	0.0043	0.0048	-0.0033	-0.0122	0.0007	-0.00115	0.002	0.00105	0.00775	0.0048	0.0047	-0.0015	0.0049	0.0016	0.0498	-0.0122	0.0007	-0.00115	0.002	0.00105	0.00775	0.0054	0.0042	-0.0012	0.0066	0.004	-0.0009
0.666667
0.833333
1	0.00095	0.00555	0.00095	0.00685	-0.0019	-0.0018	0.0058	0.0066	-0.0016	0.0052	0.0089	0.0309	0.00095	0.00555	0.00095	0.00685	-0.0019	-0.0018	0.0088	0.007	0	0.0104	0.007	-0.0059	0.00095	0.00555	0.00095	0.00515	0.00295	0.00785	0.0058	0.0066	-0.0016	0.0067	0.0035	0.0502	0.00095	0.00555	0.00095	0.00515	0.00295	0.00785	0.0088	0.007	0	0.0095	0.008	-0.008
1.16667
1.33333
1.5	0.0402	0.01815	0.00275	0.0265	-0.0002	-0.0015	0.0071	0.0075	-0.0007	0.006	0.0097	0.0311	0.0402	0.01815	0.00275	0.0265	-0.0002	-0.0015	0.013	0.009	0.0005	0.0115	0.0084	-0.0063	0.0402	0.01815	0.00275	0.00775	0.0029	0.00825	0.0071	0.0075	-0.0007	0.0068	0.0053	0.0493	0.0402	0.01815	0.00275	0.00775	0.0029	0.00825	0.013	0.009	0.0005	0.0107	0.0079	-0.0069
1.66667
1.83333
2	0.0439	0.02245	0.0023	0.037	0.0027	-0.002	0.0091	0.0099	0.0004	0.0072	0.0096	0.0304	0.0439	0.02245	0.0023	0.037	0.0027	-0.002	0.0151	0.0101	0.001	0.0124	0.0107	-0.0066	0.0439	0.02245	0.0023	0.0165	0.0029	0.00775	0.0091	0.0099	0.0004	0.0073	0.0047	0.0489	0.0439	0.02245	0.0023	0.0165	0.0029	0.00775	0.0151	0.0101	0.001	0.0109	0.0082	-0.0077
2.16667
2.33333
2.5	0.04235	0.0201	0.0029	0.03945	0.0038	-0.001	0.0137	0.0163	0.0044	0.0091	0.0115	0.0313	0.04235	0.0201	0.0029	0.03945	0.0038	-0.001	0.0228	0.0119	0.001	0.0144	0.012	-0.0061	0.04235	0.0201	0.0029	0.0211	0.00355	0.0078	0.0137	0.0163	0.0044	0.0086	0.0052	0.0493	0.04235	0.0201	0.0029	0.0211	0.00355	0.0078	0.0228	0.0119	0.001	0.0126	0.0083	-0.0082
2.66667
2.83333
3	0.0386	0.018	0.00295	0.0375	0.00265	0.00045	0.0267	0.0309	0.0123	0.0149	0.0148	0.0321	0.0386	0.018	0.00295	0.0375	0.00265	0.00045	0.0285	0.0147	0.0023	0.017	0.0156	-0.0063	0.0386	0.018	0.00295	0.0161	0.00405	0.0087	0.0267	0.0309	0.0123	0.0109	0.0049	0.0488	0.0386	0.018	0.00295	0.0161	0.00405	0.0087	0.0285	0.0147	0.0023	0.0138	0.0095	-0.0086
3.16667
3.33333
3.5	0.03965	0.02485	0.00415	0.0441	0.0083	0.0049	0.0522	0.0566	0.0263	0.0301	0.0233	0.0336	0.03965	0.02485	0.00415	0.0441	0.0083	0.0049	0.041	0.0173	0.0029	0.0251	0.0235	-0.006	0.03965	0.02485	0.00415	0.02485	0.00515	0.00945	0.0522	0.0566	0.0263	0.0169	0.0057	0.0495	0.03965	0.02485	0.00415	0.02485	0.00515	0.00945	0.041	0.0173	0.0029	0.0168	0.011	-0.0077
3.66667
3.83333
4	0.04165	0.0339	0.0072	0.0501	0.00845	0.0169	0.0862	0.0835	0.0432	0.0576	0.044	0.0363	0.04165	0.0339	0.0072	0.0501	0.00845	0.0169	0.0595	0.0183	0.0023	0.0382	0.0402	-0.004	0.04165	0.0339	0.0072	0.02295	0.00665	0.0112	0.0862	0.0835	0.0432	0.0309	0.0071	0.0504	0.04165	0.0339	0.0072	0.02295	0.00665	0.0112	0.0595	0.0183	0.0023	0.0232	0.0146	-0.0089
4.16667
4.33333
4.5	0.05185	0.0568	0.0174	0.0722	0.0165	0.03305	0.117	0.0939	0.0616	0.0889	0.0727	0.0431	0.05185	0.0568	0.0174	0.0722	0.0165	0.03305	0.0762	0.0233	0.0026	0.0584	0.0594	0.0018	0.05185	0.0568	0.0174	0.0407	0.01325	0.01445	0.117	0.0939	0.0616	0.0574	0.0119	0.0528	0.05185	0.0568	0.0174	0.0407	0.01325	0.01445	0.0762	0.0233	0.0026	0.0337	0.0237	-0.0067
4.66667
4.83333
5	0.0638	0.07605	0.02515	0.09155	0.0207	0.05075	0.1148	0.0874	0.0763	0.1097	0.1058	0.055	0.0638	0.07605	0.02515	0.09155	0.0207	0.05075	0.074	0.0312	0.004	0.0786	0.0739	0.0144	0.0638	0.07605	0.02515	0.05895	0.0223	0.01835	0.1148	0.0874	0.0763	0.0831	0.0209	0.058	0.0638	0.07605	0.02515	0.05895	0.0223	0.01835	0.074	0.0312	0.004	0.0418	0.0325	-0.003
5.16667
5.33333
5.5	0.08415	0.11315	0.0348	0.1111	0.02565	0.0631	0.1411	0.099	0.0873	0.1137	0.1298	0.0711	0.08415	0.11315	0.0348	0.1111	0.02565	0.0631	0.0852	0.0533	0.0082	0.1007	0.0852	0.0373	0.08415	0.11315	0.0348	0.075	0.0353	0.0234	0.1411	0.099	0.0873	0.1015	0.0332	0.0678	0.08415	0.11315	0.0348	0.075	0.0353	0.0234	0.0852	0.0533	0.0082	0.055	0.0398	0.0036
5.66667
5.83333
6	0.11425	0.15845	0.0569	0.12815	0.03535	0.06875	0.1763	0.1238	0.1042	0.1007	0.1284	0.0866	0.11425	0.15845	0.0569	0.12815	0.03535	0.06875	0.1057	0.092	0.0205	0.1146	0.0822	0.0637	0.11425	0.15845	0.0569	0.08635	0.04385	0.0233	0.1763	0.1238	0.1042	0.1	0.0557	0.0827	0.11425	0.15845	0.0569	0.08635	0.04385	0.0233	0.1057	0.092	0.0205	0.0585	0.0423	0.0228
6.16667
6.33333
6.5	0.17375	0.22145	0.0989	0.1613	0.06365	0.07785	0.2166	0.1757	0.1326	0.0896	0.1175	0.1054	0.17375	0.22145	0.0989	0.1613	0.06365	0.07785	0.154	0.1506	0.0476	0.1434	0.0868	0.07	0.17375	0.22145	0.0989	0.09945	0.0526	0.02465	0.2166	0.1757	0.1326	0.086	0.0834	0.0924	0.17375	0.22145	0.0989	0.09945	0.0526	0.02465	0.154	0.1506	0.0476	0.0597	0.0442	0.054
6.66667
6.83333
7	0.24725	0.2966	0.15945	0.1973	0.09395	0.1102	0.2893	0.2475	0.1809	0.0967	0.1278	0.1424	0.24725	0.2966	0.15945	0.1973	0.09395	0.1102	0.2166	0.2322	0.0961	0.183	0.1205	0.0862	0.24725	0.2966	0.15945	0.1072	0.06815	0.0318	0.2893	0.2475	0.1809	0.0833	0.1061	0.098	0.24725	0.2966	0.15945	0.1072	0.06815	0.0318	0.2166	0.2322	0.0961	0.0749	0.0503	0.0789
7.16667
7.33333
7.5	0.34275	0.38875	0.24425	0.25645	0.15745	0.16645	0.3833	0.3299	0.246	0.1314	0.1642	0.1869	0.34275	0.38875	0.24425	0.25645	0.15745	0.16645	0.3141	0.3314	0.1699	0.2312	0.1732	0.1623	0.34275	0.38875	0.24425	0.1462	0.1006	0.0527	0.3833	0.3299	0.246	0.0958	0.1252	0.1022	0.34275	0.38875	0.24425	0.1462	0.1006	0.0527	0.3141	0.3314	0.1699	0.1167	0.0614	0.1122
7.66667
7.83333
8	0.42615	0.46665	0.33675	0.3045	0.21235	0.22645	0.4592	0.402	0.3225	0.1833	0.2192	0.2332	0.42615	0.46665	0.33675	0.3045	0.21235	0.22645	0.4049	0.4228	0.2522	0.2857	0.2278	0.2464	0.42615	0.46665	0.33675	0.176	0.1428	0.0854	0.4592	0.402	0.3225	0.1251	0.147	0.1175	0.42615	0.46665	0.33675	0.176	0.1428	0.0854	0.4049	0.4228	0.2522	0.1629	0.0855	0.1465
8.16667
8.33333
8.5	0.51225	0.551	0.4433	0.35935	0.2823	0.297	0.5369	0.4705	0.4137	0.2473	0.2826	0.2873	0.51225	0.551	0.4433	0.35935	0.2823	0.297	0.4979	0.5153	0.3509	0.3446	0.2932	0.3145	0.51225	0.551	0.4433	0.2196	0.19105	0.1327	0.5369	0.4705	0.4137	0.175	0.1822	0.1484	0.51225	0.551	0.4433	0.2196	0.19105	0.1327	0.4979	0.5153	0.3509	0.2167	0.1268	0.1917
8.66667
8.83333
9	0.58665	0.62655	0.535	0.4224	0.3547	0.3593	0.5895	0.5219	0.5014	0.3069	0.3405	0.3401	0.58665	0.62655	0.535	0.4224	0.3547	0.3593	0.5702	0.5907	0.4417	0.4066	0.3532	0.365	0.58665	0.62655	0.535	0.27415	0.2384	0.1877	0.5895	0.5219	0.5014	0.2323	0.2289	0.1859	0.58665	0.62655	0.535	0.27415	0.2384	0.1877	0.5702	0.5907	0.4417	0.2664	0.1791	0.2392
9.16667
9.33333
9.5	0.6507	0.69035	0.62655	0.46925	0.4195	0.42605	0.6559	0.5844	0.5621	0.3705	0.4045	0.4021	0.6507	0.69035	0.62655	0.46925	0.4195	0.42605	0.6444	0.6629	0.5347	0.4697	0.4185	0.4207	0.6507	0.69035	0.62655	0.31595	0.288	0.25295	0.6559	0.5844	0.5621	0.2899	0.2826	0.2259	0.6507	0.69035	0.62655	0.31595	0.288	0.25295	0.6444	0.6629	0.5347	0.3195	0.2422	0.289
9.66667
9.83333
10	0.72305	0.7585	0.68745	0.5274	0.47785	0.47725	0.6919	0.6243	0.6065	0.4184	0.458	0.4725	0.72305	0.7585	0.68745	0.5274	0.47785	0.47725	0.7053	0.7226	0.599	0.5273	0.475	0.4742	0.72305	0.7585	0.68745	0.36985	0.3329	0.30885	0.6919	0.6243	0.6065	0.331	0.3277	0.2669	0.72305	0.7585	0.68745	0.36985	0.3329	0.30885	0.7053	0.7226	0.599	0.3662	0.2849	0.3376
10.1667
10.3333
10.5	0.7895	0.8177	0.7728	0.57265	0.53645	0.5384	0.7634	0.6885	0.6458	0.4872	0.5294	0.5298	0.7895	0.8177	0.7728	0.57265	0.53645	0.5384	0.7696	0.7883	0.674	0.5828	0.5346	0.5331	0.7895	0.8177	0.7728	0.41055	0.3771	0.3779	0.7634	0.6885	0.6458	0.384	0.3787	0.308	0.7895	0.8177	0.7728	0.41055	0.3771	0.3779	0.7696	0.7883	0.674	0.4181	0.3402	0.3863
10.6667
10.8333
11	0.84315	0.8703	0.8276	0.6169	0.5806	0.57765	0.8011	0.7289	0.6846	0.5387	0.5849	0.5848	0.84315	0.8703	0.8276	0.6169	0.5806	0.57765	0.8111	0.8315	0.726	0.6307	0.5793	0.5798	0.84315	0.8703	0.8276	0.45325	0.41425	0.43075	0.8011	0.7289	0.6846	0.4233	0.4193	0.3496	0.84315	0.8703	0.8276	0.45325	0.41425	0.43075	0.8111	0.8315	0.726	0.464	0.3859	0.4331
11.1667
11.3333
11.5	0.90075	0.90915	0.87565	0.65585	0.6122	0.61885	0.8324	0.7617	0.7248	0.5639	0.6089	0.6318	0.90075	0.90915	0.87565	0.65585	0.6122	0.61885	0.8588	0.8673	0.7842	0.6736	0.6091	0.6258	0.90075	0.90915	0.87565	0.48725	0.4475	0.46975	0.8324	0.7617	0.7248	0.4591	0.4512	0.3895	0.90075	0.90915	0.87565	0.48725	0.4475	0.46975	0.8588	0.8673	0.7842	0.505	0.4262	0.4788
11.6667
11.8333
12	0.9649	0.96985	0.9542	0.7087	0.656	0.66375	0.8902	0.8131	0.7599	0.6241	0.6668	0.6685	0.9649	0.96985	0.9542	0.7087	0.656	0.66375	0.9228	0.9337	0.8461	0.7275	0.6579	0.6686	0.9649	0.96985	0.9542	0.53	0.48535	0.5289	0.8902	0.8131	0.7599	0.4984	0.4958	0.4318	0.9649	0.96985	0.9542	0.53	0.48535	0.5289	0.9228	0.9337	0.8461	0.5646	0.4791	0.5298
12.1667
12.3333
12.5	1.01565	1.01925	1.02125	0.7544	0.70105	0.6973	0.9539	0.8766	0.7933	0.6873	0.7195	0.6915	1.01565	1.01925	1.02125	0.7544	0.70105	0.6973	0.9767	0.9932	0.9074	0.7669	0.7024	0.7021	1.01565	1.01925	1.02125	0.57615	0.5239	0.5873	0.9539	0.8766	0.7933	0.5514	0.5568	0.4748	1.01565	1.01925	1.02125	0.57615	0.5239	0.5873	0.9767	0.9932	0.9074	0.6218	0.5323	0.5738
12.6667
12.8333
13	1.07415	1.0686	1.07995	0.7952	0.73865	0.73935	1.0067	0.9232	0.8318	0.7214	0.7449	0.7167	1.07415	1.0686	1.07995	0.7952	0.73865	0.73935	1.0392	1.0502	0.9629	0.8041	0.7378	0.7299	1.07415	1.0686	1.07995	0.6207	0.5541	0.633	1.0067	0.9232	0.8318	0.6017	0.5939	0.5128	1.07415	1.0686	1.07995	0.6207	0.5541	0.633	1.0392	1.0502	0.9629	0.6825	0.5816	0.6102
13.1667
13.3333
13.5	1.1148	1.1044	1.12655	0.8327	0.7703	0.77375	1.0504	0.9667	0.8633	0.7573	0.7752	0.7529	1.1148	1.1044	1.12655	0.8327	0.7703	0.77375	1.0876	1.0952	1.0127	0.8417	0.7699	0.7568	1.1148	1.1044	1.12655	0.65555	0.585	0.67515	1.0504	0.9667	0.8633	0.634	0.6297	0.5519	1.1148	1.1044	1.12655	0.65555	0.585	0.67515	1.0876	1.0952	1.0127	0.7283	0.6245	0.6438
13.6667
13.8333
14	1.15735	1.14205	1.17235	0.8797	0.8108	0.81245	1.0974	1.0126	0.8984	0.7857	0.7996	0.7906	1.15735	1.14205	1.17235	0.8797	0.8108	0.81245	1.1385	1.1438	1.063	0.8792	0.81	0.7877	1.15735	1.14205	1.17235	0.6943	0.6175	0.71435	1.0974	1.0126	0.8984	0.6796	0.658	0.5869	1.15735	1.14205	1.17235	0.6943	0.6175	0.71435	1.1385	1.1438	1.063	0.7704	0.6685	0.6744
14.1667
14.3333
14.5	1.1944	1.17135	1.20765	0.91725	0.8406	0.8453	1.1299	1.0498	0.9306	0.8116	0.8249	0.8227	1.1944	1.17135	1.20765	0.91725	0.8406	0.8453	1.1799	1.1811	1.1043	0.9141	0.8424	0.8173	1.1944	1.17135	1.20765	0.7225	0.6422	0.74385	1.1299	1.0498	0.9306	0.7076	0.6874	0.6245	1.1944	1.17135	1.20765	0.7225	0.6422	0.74385	1.1799	1.1811	1.1043	0.8055	0.6992	0.7017
14.6667
14.8333
15	1.2344	1.1996	1.2436	0.95895	0.88365	0.8817	1.167	1.0969	0.963	0.8306	0.8415	0.8496	1.2344	1.1996	1.2436	0.95895	0.88365	0.8817	1.2291	1.2209	1.1587	0.9467	0.8782	0.8485	1.2344	1.1996	1.2436	0.7598	0.6768	0.7895	1.167	1.0969	0.963	0.7392	0.7136	0.6591	1.2344	1.1996	1.2436	0.7598	0.6768	0.7895	1.2291	1.2209	1.1587	0.8415	0.7335	0.7191
15.1667
15.3333
15.5	1.2607	1.2234	1.2701	0.9917	0.9078	0.909	1.1924	1.1234	0.99	0.8657	0.8712	0.8789	1.2607	1.2234	1.2701	0.9917	0.9078	0.909	1.2635	1.251	1.1872	0.9802	0.9109	0.8801	1.2607	1.2234	1.2701	0.7897	0.702	0.813	1.1924	1.1234	0.99	0.7573	0.7405	0.6872	1.2607	1.2234	1.2701	0.7897	0.702	0.813	1.2635	1.251	1.1872	0.8646	0.7597	0.7415
15.6667
15.8333
16	1.28695	1.24265	1.29535	1.02185	0.93755	0.93955	1.2184	1.1593	1.0181	0.8859	0.8909	0.9038	1.28695	1.24265	1.29535	1.02185	0.93755	0.93955	1.2965	1.2781	1.2213	1.0061	0.9423	0.9096	1.28695	1.24265	1.29535	0.82195	0.73445	0.84255	1.2184	1.1593	1.0181	0.7753	0.7637	0.712	1.28695	1.24265	1.29535	0.82195	0.73445	0.84255	1.2965	1.2781	1.2213	0.8829	0.7882	0.7562
16.1667
16.3333
16.5	1.31165	1.26305	1.3162	1.049	0.96525	0.96375	1.2428	1.1917	1.0435	0.909	0.9083	0.924	1.31165	1.26305	1.3162	1.049	0.96525	0.96375	1.3373	1.3047	1.2534	1.0316	0.968	0.9378	1.31165	1.26305	1.3162	0.85335	0.766	0.8665	1.2428	1.1917	1.0435	0.7926	0.7775	0.7334	1.31165	1.26305	1.3162	0.85335	0.766	0.8665	1.3373	1.3047	1.2534	0.9011	0.818	0.7718
16.6667
16.8333
17	1.33265	1.27895	1.33745	1.0655	0.99235	0.99235	1.2612	1.2236	1.0639	0.931	0.9264	0.9499	1.33265	1.27895	1.33745	1.0655	0.99235	0.99235	1.3606	1.3285	1.2824	1.0514	0.9934	0.9681	1.33265	1.27895	1.33745	0.87565	0.80025	0.8932	1.2612	1.2236	1.0639	0.8042	0.7871	0.757	1.33265	1.27895	1.33745	0.87565	0.80025	0.8932	1.3606	1.3285	1.2824	0.918	0.8483	0.7892
17.1667
17.3333
17.5	1.35595	1.29835	1.3504	1.09165	1.0295	1.00825	1.277	1.2491	1.083	0.9518	0.9414	0.9693	1.35595	1.29835	1.3504	1.09165	1.0295	1.00825	1.3929	1.3509	1.3076	1.0723	1.0157	0.991	1.35595	1.29835	1.3504	0.9091	0.83955	0.91075	1.277	1.2491	1.083	0.8195	0.7991	0.7753	1.35595	1.29835	1.3504	0.9091	0.83955	0.91075	1.3929	1.3509	1.3076	0.9333	0.8697	0.8027
17.6667
17.8333
18	1.3737	1.31495	1.3692	1.1067	1.04365	1.02815	1.2965	1.264	1.0987	0.9711	0.957	0.989	1.3737	1.31495	1.3692	1.1067	1.04365	1.02815	1.4048	1.3639	1.3258	1.0873	1.0322	1.0144	1.3737	1.31495	1.3692	0.9244	0.85305	0.9263	1.2965	1.264	1.0987	0.8378	0.8145	0.79	1.3737	1.31495	1.3692	0.9244	0.85305	0.9263	1.4048	1.3639	1.3258	0.9434	0.885	0.8222
18.1667
18.3333
18.5	1.3941	1.3327	1.38705	1.1253	1.06425	1.04875	1.3125	1.2798	1.115	0.9922	0.9728	1.0071	1.3941	1.3327	1.38705	1.1253	1.06425	1.04875	1.4237	1.3825	1.3474	1.1068	1.0527	1.038	1.3941	1.3327	1.38705	0.94105	0.8707	0.94285	1.3125	1.2798	1.115	0.8561	0.8294	0.8069	1.3941	1.3327	1.38705	0.94105	0.8707	0.94285	1.4237	1.3825	1.3474	0.957	0.9006	0.8392
18.6667
18.8333
19	1.4095	1.34245	1.39885	1.1404	1.0887	1.0647	1.3242	1.3011	1.1324	1.0092	0.9889	1.0242	1.4095	1.34245	1.39885	1.1404	1.0887	1.0647	1.4352	1.3945	1.3636	1.1207	1.0704	1.0593	1.4095	1.34245	1.39885	0.9546	0.8933	0.955	1.3242	1.3011	1.1324	0.8691	0.8441	0.8238	1.4095	1.34245	1.39885	0.9546	0.8933	0.955	1.4352	1.3945	1.3636	0.9666	0.9151	0.8539
19.1667
19.3333
19.5	1.4155	1.35365	1.4097	1.15395	1.1019	1.08145	1.3368	1.3123	1.1513	1.0277	1.0021	1.0407	1.4155	1.35365	1.4097	1.15395	1.1019	1.08145	1.4514	1.4089	1.3766	1.1334	1.0851	1.0798	1.4155	1.35365	1.4097	0.96385	0.9078	0.96505	1.3368	1.3123	1.1513	0.8812	0.8535	0.8394	1.4155	1.35365	1.4097	0.96385	0.9078	0.96505	1.4514	1.4089	1.3766	0.9753	0.9267	0.8693
19.6667
19.8333
20	1.4305	1.36475	1.4183	1.16635	1.1232	1.09415	1.3471	1.3257	1.162	1.0428	1.0139	1.0519	1.4305	1.36475	1.4183	1.16635	1.1232	1.09415	1.4596	1.4212	1.3907	1.1472	1.0987	1.0981	1.4305	1.36475	1.4183	0.9746	0.924	0.9728	1.3471	1.3257	1.162	0.8927	0.8621	0.8519	1.4305	1.36475	1.4183	0.9746	0.924	0.9728	1.4596	1.4212	1.3907	0.9831	0.9386	0.8822
20.1667
20.3333
20.5	1.44385	1.3747	1.43075	1.1824	1.1358	1.1116	1.3591	1.3364	1.1754	1.0572	1.0267	1.0669	1.44385	1.3747	1.43075	1.1824	1.1358	1.1116	1.4763	1.4362	1.4033	1.1632	1.1148	1.1139	1.44385	1.3747	1.43075	0.9861	0.9331	0.9841	1.3591	1.3364	1.1754	0.9066	0.8755	0.8636	1.44385	1.3747	1.43075	0.9861	0.9331	0.9841	1.4763	1.4362	1.4033	0.9936	0.9476	0.8928
20.6667
20.8333
21	1.45325	1.38385	1.43745	1.1898	1.1472	1.12305	1.3679	1.3458	1.1897	1.0714	1.0383	1.0786	1.45325	1.38385	1.43745	1.1898	1.1472	1.12305	1.4823	1.4496	1.4147	1.1728	1.1269	1.1313	1.45325	1.38385	1.43745	0.9885	0.94125	0.991	1.3679	1.3458	1.1897	0.9136	0.8835	0.8723	1.45325	1.38385	1.43745	0.9885	0.94125	0.991	1.4823	1.4496	1.4147	0.9987	0.9561	0.9073
21.1667
21.3333
21.5	1.4658	1.3914	1.4461	1.1988	1.1589	1.13155	1.3748	1.3541	1.1992	1.0831	1.0451	1.0885	1.4658	1.3914	1.4461	1.1988	1.1589	1.13155	1.4949	1.4624	1.4231	1.1845	1.1361	1.1454	1.4658	1.3914	1.4461	0.9941	0.9488	0.9956	1.3748	1.3541	1.1992	0.9189	0.8879	0.8784	1.4658	1.3914	1.4461	0.9941	0.9488	0.9956	1.4949	1.4624	1.4231	1.0059	0.9638	0.918
21.6667
21.8333
22	1.47715	1.3984	1.45235	1.21355	1.1732	1.14305	1.3876	1.3641	1.2146	1.0949	1.0537	1.0977	1.47715	1.3984	1.45235	1.21355	1.1732	1.14305	1.5096	1.4743	1.4368	1.1943	1.149	1.1601	1.47715	1.3984	1.45235	1.00185	0.9586	1.0032	1.3876	1.3641	1.2146	0.9263	0.8955	0.8871	1.47715	1.3984	1.45235	1.00185	0.9586	1.0032	1.5096	1.4743	1.4368	1.0101	0.9735	0.9279
22.1667
22.3333
22.5	1.48835	1.4028	1.4568	1.2174	1.17425	1.1532	1.394	1.3711	1.2265	1.1037	1.062	1.1082	1.48835	1.4028	1.4568	1.2174	1.17425	1.1532	1.5174	1.4798	1.4459	1.2038	1.1546	1.1722	1.48835	1.4028	1.4568	1.001	0.9606	1.00865	1.394	1.3711	1.2265	0.9334	0.9018	0.892	1.48835	1.4028	1.4568	1.001	0.9606	1.00865	1.5174	1.4798	1.4459	1.0139	0.9771	0.9381
22.6667
22.8333
23	1.4956	1.40905	1.4646	1.22845	1.1825	1.1663	1.4047	1.381	1.2408	1.1152	1.0727	1.1201	1.4956	1.40905	1.4646	1.22845	1.1825	1.1663	1.5212	1.4839	1.4562	1.2105	1.1648	1.1861	1.4956	1.40905	1.4646	1.00885	0.96585	1.01695	1.4047	1.381	1.2408	0.9452	0.9139	0.8998	1.4956	1.40905	1.4646	1.00885	0.96585	1.01695	1.5212	1.4839	1.4562	1.0195	0.9857	0.9487
23.1667
23.3333
23.5	1.50005	1.4145	1.4707	1.2386	1.19195	1.1744	1.412	1.393	1.2508	1.1271	1.0825	1.13	1.50005	1.4145	1.4707	1.2386	1.19195	1.1744	1.531	1.4946	1.465	1.2211	1.175	1.1991	1.50005	1.4145	1.4707	1.0156	0.97715	1.0256	1.412	1.393	1.2508	0.9545	0.923	0.9067	1.50005	1.4145	1.4707	1.0156	0.97715	1.0256	1.531	1.4946	1.465	1.0263	0.9955	0.9586
23.6667
23.8333
24	1.5068	1.41795	1.47575	1.24725	1.1941	1.17905	1.4185	1.3987	1.2603	1.1364	1.0879	1.1397	1.5068	1.41795	1.47575	1.24725	1.1941	1.17905	1.526	1.4965	1.4703	1.2281	1.1776	1.2119	1.5068	1.41795	1.47575	1.01845	0.976	1.02755	1.4185	1.3987	1.2603	0.961	0.9279	0.9067	1.5068	1.41795	1.47575	1.01845	0.976	1.02755	1.526	1.4965	1.4703	1.0286	0.9988	0.9686

## Sheet: PNA in MG1655
MG1655 Dose Response of PNA (Fig. S4)								MG1655 Growth Curves with PNA (Fig. S5A)																						MG1655 CFU with PNA (Fig. S5B)
																														No Treatment
	Optical Density							Time	No Treatment				α-folC			α-ffh			α-lexA			α-gyrB			α-rpsD					T=0	T=2	T=4	T=6	T=8
PNA Concentration (µM)	α-lexA	α-rpsD	α-gyrB	α-ffh	α-folC			0	0.00316667	0.00196667	-0.00293333	-0.00223333	0.00946667	0.0204667	0.000966667	0.0203667	0.0243667	0.0307667	0.0203667	0.0177667	0.007425	0.0382667	0.110867	0.0121667	0.0457667	0.0194667	0.0297667		CFU/mL	26000	60000	140000	360000	420000
0	1.04121	1.04121	1.04121	1.04121	1.04121			0.5	-0.00476667	-0.00516667	-0.0079	-0.0087	-0.00346667	0.00333333	-0.0009	0.00103333	0.00273333	0.0392	0.00223333	0.00473333	0.0145	0.0296333	0.104533	0.0093	0.0360333	0.00203333	0.0327			10000	0	40000	140000	320000
	0.958794	0.958794	0.958794	0.958794	0.958794			1	-0.00816667	-0.00846667	-0.0119667	-0.0134667	-0.00606667	-0.000666667	-0.00716667	-0.00336667	-0.00276667	0.0353333	-0.00296667	0.000933333	0.01604	0.0252333	0.0963333	0.00483333	0.0330333	0.00153333	0.0294333			22000	20000	40000	140000	540000
	0.985363	0.985363	0.985363	0.985363	0.985363			1.5	-0.0065	-0.0079	-0.0128333	-0.0131333	-0.0037	0	-0.00663333	-0.0029	-0.0021	0.0364667	-0.0024	0.0026	0.01746	0.0261	0.0944	0.00686667	0.0352	0.007	0.0296667
	1.01464	1.01464	1.01464	1.01464	1.01464			2	-0.00443333	-0.00443333	-0.0142333	-0.0145333	-0.00163333	0.00176667	-0.00863333	-0.000633333	-3.33333e-05	0.0363667	0.000766667	0.00486667	0.0173	0.0281667	0.0945667	0.00466667	0.0374667	0.0157667	0.0269667				10 µM α-lexA
	0.935895	0.935895	0.935895	0.935895	0.935895			2.5	-0.0047	-0.0048	-0.0139	-0.0151	-0.0016	0.0023	-0.0086	0.0002	0	0.0361	0.0003	0.0054	0.01742	0.0285	0.0938	0.0053	0.0394	0.0212	0.0277				T=2	T=4	T=6	T=8
	1.0641	1.0641	1.0641	1.0641	1.0641			3	-0.00496667	-0.00346667	-0.0148333	-0.0139333	-0.00136667	0.00243333	-0.00823333	0.000133333	-0.000466667	0.0375667	0.000233333	0.00563333	0.01844	0.0285333	0.0929333	0.00626667	0.0384333	0.0232333	0.0274667		CFU/mL		100000	100000	60000	240000
	1.01153	1.01153	1.01153	1.01153	1.01153			3.5	-0.00403333	-0.00373333	-0.0153	-0.0153	-0.000333333	0.00236667	-0.0089	-3.33333e-05	0.000166667	0.0386	0.000866667	0.00676667	0.0195	0.0283667	0.0893667	0.0066	0.0392667	0.0238667	0.0266				20000	0	0	60000
	1.02016	1.02016	1.02016	1.02016	1.02016			4	-0.00296667	-0.00316667	-0.0133667	-0.0173667	0.000533333	0.00383333	-0.00846667	0.00173333	0.00203333	0.0379333	0.00143333	0.00713333	0.01964	0.0295333	0.0898333	0.00613333	0.0392333	0.0264333	0.0264333				0	40000	180000	140000
	0.859408	0.859408	0.859408	0.859408	0.859408			4.5	-0.00313333	-0.000733333	-0.0185	-0.0169	0.00176667	0.00426667	-0.0083	0.00216667	0.00216667	0.0365	0.00176667	0.00846667	0.01902	0.0299667	0.0884667	0.007	0.0406667	0.0268667	0.0256
	1.02382	1.02382	1.02382	1.02382	1.02382			5	-0.00156667	-0.00116667	-0.0195333	-0.0180333	0.00183333	0.00533333	-0.00743333	0.00293333	0.00313333	0.0385667	0.00273333	0.00943333	0.01918	0.0310333	0.0871333	0.00826667	0.0404333	0.0280333	0.0270667				10 µM α-rpsD
	0.980886	0.980886	0.980886	0.980886	0.980886			5.5	-0.00176667	0.000933333	-0.0181667	-0.0167667	0.00253333	0.00583333	-0.00736667	0.00353333	0.00323333	0.0389333	0.00333333	0.0103333	0.0193	0.0306333	0.0866333	0.00823333	0.0404333	0.0299333	0.0253333				T=2	T=4	T=6	T=8
	0.82769	0.82769	0.82769	0.82769	0.82769			6	-0.00113333	-0.00113333	-0.0179	-0.0205	0.00286667	0.00636667	-0.0052	0.00436667	0.00416667	0.0403	0.00306667	0.0111667	0.01892	0.0317667	0.0859667	0.0089	0.0405667	0.0308667	0.0256		CFU/mL		0	0	0	0
	0.997501	0.997501	0.997501	0.997501	0.997501			6.5	0.000166667	0.00216667	-0.0218333	-0.0204333	0.00376667	0.00726667	-0.00593333	0.00366667	0.00496667	0.0402667	0.00376667	0.0110667	0.02046	0.0328667	0.0859667	0.00916667	0.0417667	0.0314667	0.0242667				0	0	0	0
	1.29354	1.29354	1.29354	1.29354	1.29354			7	0.0008	0.0007	-0.0211667	-0.0217667	0.006	0.0087	-0.00346667	0.0066	0.0066	0.0419333	0.005	0.0134	0.01856	0.0341	0.0851	0.00993333	0.0427	0.0332	0.0228333				0	0	0	0
	0.943774	0.943774	0.943774	0.943774	0.943774			7.5	0.00163333	0.00343333	-0.0194667	-0.0185667	0.00673333	0.0105333	0.00133333	0.00773333	0.00843333	0.0452333	0.00583333	0.0143333	0.02058	0.0344333	0.0843333	0.0127333	0.0433333	0.0344333	0.0231333
	0.957583	0.957583	0.957583	0.957583	0.957583			8	0.00246667	0.00366667	-0.0174333	-0.00973333	0.00756667	0.0117667	0.00676667	0.00756667	0.00936667	0.0469667	0.00506667	0.0140667	0.01986	0.0349667	0.0849667	0.0146667	0.0439667	0.0349667	0.0222667
	0.972256	0.972256	0.972256	0.972256	0.972256			8.5	0.00276667	0.00606667	-0.0124333	-0.00463333	0.00866667	0.0138667	0.0139667	0.00916667	0.0109667	0.0512667	0.00666667	0.0166667	0.01922	0.0360667	0.0848667	0.0195667	0.0432667	0.0372667	0.0234667
	1.11186	1.11186	1.11186	1.11186	1.11186			9	0.00573333	0.0132333	-0.0015	-0.003	0.0101333	0.0159333	0.0224	0.0103333	0.0134333	0.0558	0.00633333	0.0160333	0.01878	0.0368333	0.0841333	0.0227	0.0434333	0.0385333	0.0211
1.25	0.880554	0.877317						9.5	0.00716667	0.0191667	0.0218667	0.00846667	0.0120667	0.0198667	0.0296667	0.0120667	0.0161667	0.0606667	0.00676667	0.0169667	0.01888	0.0395667	0.0838667	0.0287667	0.0443667	0.0387667	0.0213667
	0.871492	0.902562						10	0.00713333	0.0243333	0.0346333	0.0224333	0.0144333	0.0244333	0.0382333	0.0130333	0.0200333	0.0686333	0.00773333	0.0179333	0.01964	0.0409333	0.0844333	0.0369333	0.0442333	0.0395333	0.0225333
	0.93838	1.04821						10.5	0.0096	0.0352	0.0491667	0.0366667	0.0187	0.032	0.0479667	0.0159	0.0267	0.0853667	0.0077	0.018	0.01916	0.0435	0.0849	0.0420667	0.0453	0.0408	0.0200667
2.5	0.863292	0.705997						11	0.0153667	0.0468667	0.0727667	0.0590667	0.0236667	0.0416667	0.0689667	0.0193667	0.0309667	0.116767	0.00846667	0.0189667	0.01982	0.0458667	0.0860667	0.0487667	0.0448667	0.0414667	0.0191667
	0.827475	0.777848						11.5	0.0242667	0.0596667	0.110633	0.0952333	0.0294667	0.0516667	0.107733	0.0244667	0.0396667	0.157433	0.00836667	0.0197667	0.01892	0.0502667	0.0871667	0.0602333	0.0449667	0.0421667	0.0207333
	0.872786	0.769864						12	0.0347667	0.0717667	0.156667	0.141467	0.0380667	0.0601667	0.159567	0.0311667	0.0607667	0.205167	0.00886667	0.0205667	0.0198	0.0567667	0.0897667	0.0737667	0.0459667	0.0429667	0.0222667
5	0.82769	0.0938596						12.5	0.0458667	0.0912667	0.2102	0.1909	0.0494667	0.0682667	0.2221	0.0381667	0.0924667	0.2581	0.00996667	0.0211667	0.0193	0.0659667	0.0942667	0.0917	0.0469667	0.0455667	0.0201
	0.857035	0.0815607						13	0.0621333	0.119833	0.2705	0.2519	0.0585333	0.0849333	0.2933	0.0556333	0.133633	0.3138	0.00923333	0.0223333	0.01822	0.0757333	0.0989333	0.1237	0.0465333	0.0452333	0.0197
	0.760802	0.525182						13.5	0.0770667	0.155967	0.335567	0.345467	0.0683667	0.114167	0.362667	0.0845667	0.183567	0.372567	0.00966667	0.0230667	0.02034	0.0871667	0.106167	0.168667	0.0468667	0.0477667	0.0195667
10	0.0226672	0.0806058	1.09255	0.871773	0.967371			14	0.103367	0.202867	0.384233	0.473933	0.0819667	0.155567	0.425233	0.124267	0.234967	0.427233	0.0109667	0.0231667	0.01868	0.102567	0.113267	0.223833	0.0481667	0.0474667	0.0206333
	0.0485871	0.0880768	0.711832	0.884885	0.792183			14.5	0.134533	0.250733	0.4222	0.5337	0.106733	0.198733	0.4824	0.169033	0.288233	0.4715	0.0110333	0.0243333	0.01908	0.125033	0.121533	0.281	0.0479333	0.0489333	0.0191
	0.0217021	0.0418451	0.908411	0.89504	1.0185			15	0.178	0.3109	0.460633	0.572633	0.1423	0.2456	0.530533	0.2164	0.3399	0.505633	0.0108	0.025	0.01828	0.1587	0.1351	0.338833	0.0485	0.0499	0.0223333
20			0.581714	0.649465	1.58785			15.5	0.223367	0.396567	0.5151	0.6137	0.187467	0.294367	0.5757	0.270767	0.390167	0.529	0.0115667	0.0254667	0.01804	0.205167	0.159267	0.4065	0.0497667	0.0494667	0.0199
			0.798777	0.416434	1.60273			16	0.2764	0.4753	0.551667	0.646767	0.2381	0.3471	0.613067	0.3267	0.4416	0.545467	0.0112	0.0253	0.01932	0.2623	0.1908	0.468467	0.0496	0.0514	0.0211667
			0.4447	0.434559	1.44738			16.5	0.345733	0.542733	0.579467	0.671367	0.287533	0.388533	0.628267	0.379433	0.481233	0.559467	0.0123333	0.0266333	0.01868	0.327433	0.228633	0.509667	0.0497333	0.0527333	0.0220667
								17	0.4539	0.575	0.603367	0.689067	0.3456	0.4185	0.641867	0.4252	0.5106	0.568067	0.0135	0.0285	0.0182	0.3999	0.2694	0.537667	0.0509	0.0538	0.0209667
								17.5	0.508567	0.595367	0.613333	0.699733	0.400267	0.443167	0.656933	0.466067	0.529367	0.582133	0.0132667	0.0285667	0.01856	0.475167	0.308967	0.563733	0.0503667	0.0548667	0.0209333
								18	0.516533	0.622133	0.623	0.7075	0.455233	0.469733	0.6717	0.496433	0.545433	0.5906	0.0131333	0.0293333	0.01852	0.543533	0.349033	0.5882	0.0512333	0.0569333	0.0234
								18.5	0.540733	0.642133	0.629967	0.716267	0.509833	0.495233	0.685567	0.519533	0.562433	0.602467	0.0133333	0.0292333	0.01856	0.589633	0.391233	0.611467	0.0503333	0.0562333	0.0281667
								19	0.586333	0.652733	0.636533	0.726033	0.566233	0.512533	0.699033	0.537733	0.575833	0.610933	0.0142333	0.0301333	0.01896	0.631933	0.422233	0.617833	0.0515333	0.0561333	0.0284333
								19.5	0.6149	0.6565	0.641333	0.735133	0.608	0.5282	0.710433	0.5568	0.59	0.620633	0.0154	0.0309	0.01832	0.6635	0.4403	0.627033	0.0524	0.0575	0.0324333
								20	0.634533	0.665733	0.645367	0.741967	0.623933	0.528933	0.722867	0.567033	0.588833	0.627767	0.0146333	0.0317333	0.01902	0.687733	0.452033	0.635167	0.0528333	0.0581333	0.0338667
								20.5	0.640433	0.665233	0.649233	0.750333	0.625733	0.520633	0.731033	0.565233	0.582433	0.638133	0.0153333	0.0323333	0.01968	0.703533	0.460533	0.639533	0.0531333	0.0590333	0.0316333
								21	0.646267	0.665467	0.653367	0.756367	0.634467	0.519567	0.739467	0.571767	0.580367	0.646367	0.0148667	0.0318667	0.0194	0.716567	0.466867	0.645267	0.0528667	0.0577667	0.0329667
								21.5	0.646867	0.664467	0.658733	0.765033	0.630567	0.515267	0.746533	0.569667	0.583267	0.656633	0.0158667	0.0328667	0.0192	0.727567	0.469067	0.653033	0.0527667	0.0592667	0.0353333
								22	0.648533	0.667533	0.659033	0.770633	0.632333	0.518133	0.752933	0.569233	0.590233	0.662733	0.0162333	0.0333333	0.01872	0.734433	0.468433	0.655933	0.0532333	0.0607333	0.0349333
								22.5	0.648467	0.671167	0.664767	0.779267	0.632667	0.520567	0.760967	0.571667	0.600567	0.670167	0.0161667	0.0332667	0.01836	0.739767	0.464567	0.660867	0.0528667	0.0601667	0.0361667
								23	0.6526	0.6755	0.670133	0.786733	0.6357	0.5243	0.766133	0.5779	0.6088	0.679933	0.017	0.0336	0.01846	0.7476	0.4672	0.666033	0.054	0.0597	0.0385333
								23.5	0.653467	0.674067	0.6745	0.7958	0.630867	0.519967	0.7744	0.576767	0.605967	0.6867	0.0172667	0.0348667	0.0174	0.749367	0.462067	0.671	0.0541667	0.0616667	0.0368
								24	0.653933	0.676433	0.682733	0.803433	0.631833	0.521933	0.777233	0.582033	0.611333	0.695033	0.0187333	0.0357333	0.01774	0.755933	0.455933	0.677833	0.0536333	0.0614333	0.0410333

## Sheet: Infection Experiments
T3SS Delivery of PNA for Infection Treatment (Fig. 4C)						Holin Delivery of PNA for Double Infection (Fig. 4e)								MG1655 Delivery of PNA for Double Infection (Fig. 4f)							Treatment of ESBL KPN Infection in Macrophages (Fig. 4g)
Condition	Delivery	CFU/mL				Biological	IPTG	Condition	Bacteria	CFU/mL		Target MOI/ Delivery MOI		Bacteria	Treatment	SL1344 CFU/mL					Bacteria	Treatment	ESBL KPN CFU/mL
No Infection	-	0				1	-	No Treatment	Holin	9900	14100	0.571429		No Infection	-	0	0	0			ESL KPN	-	2700	4775	4400
No Infection	-	0				1	-	No Treatment	mCherry	600	7200	0.571429		Target STm	-	1800	2900	2000			ESBL KPN & Delivery STm	-	130000	111500	120000
No Infection	-	0				2	-	No Treatment	Holin	12000	900	1.33333		Target Stm + MG1655	+	1350	3700	1750			ESBL KPN & Delivery STm	+	5000	6000	9300
No Treatment	-	36000				2	-	No Treatment	mCherry	66000	300	1.33333		Target Stm + MG1655	-	2300	3800	1300
No Treatment	-	37500				3	-	No Treatment	Holin	30	150	1.33333
No Treatment	-	49500				3	-	No Treatment	mCherry	90	90	1.33333
lexA	Naked	78000				1	-	Treatment	Holin	1830		0.116883
lexA	Naked	46800				1	-	Treatment	mCherry	0		0.116883
lexA	Naked	20700				2	-	Treatment	Holin	390		2.82353
lexA	T3SS	13500				2	-	Treatment	mCherry	30		2.82353
lexA	T3SS	8100				3	-	Treatment	Holin	90		2.82353
lexA	T3SS	16200				3	-	Treatment	mCherry	0		2.82353
rpsD	Naked	15600				1	+	No Treatment	Holin	3600	1470	0.571429
rpsD	Naked	46500				1	+	No Treatment	mCherry	3300	150	0.571429
rpsD	Naked	30300				2	+	No Treatment	Holin	900	1800	1.33333
rpsD	T3SS	2100				2	+	No Treatment	mCherry	1200	600	1.33333
rpsD	T3SS	11550				3	+	No Treatment	Holin	750	780	1.33333
rpsD	T3SS	8400				3	+	No Treatment	mCherry	420	360	1.33333
						1	+	Treatment	Holin	9900		0.116883
						1	+	Treatment	mCherry	0		0.116883
						2	+	Treatment	Holin	1050		2.82353
						2	+	Treatment	mCherry	0		2.82353
						3	+	Treatment	Holin	1800		2.82353
						3	+	Treatment	mCherry	0		2.82353

## Sheet: PNA Toxicity
PNA Toxicity in HeLa
Condition		OD 450 nm
Blank		0.5805
		0.6565
		0.6434
Negative Control		0.573
		0.5896
		0.5838
α-lexA	10 µM	0.6307
		0.68075
		0.58945
	20 µM	1.3338
		0.74435
		1.08485
	40 µM	0.9195
		0.71795
		0.8834
	80 µM	1.42455
		1.04685
		1.50365
α-nonsense	10 µM	0.59695
		0.9483
		0.60165
	20 µM	0.62585
		0.94985
		0.84435
	40 µM	0.61175
		0.9045
		1.0891
	80 µM	0.9832
		1.08495
		1.2086

## Sheet: PNA 45 minute Incubation
45 Minute Incubation of PNA
Condition		CFU/mL
T = 0	No Treatment	2600000	3850000	3200000
	α-lexA	4000000	3200000	3900000
T = 45 min	No Treatment	3500000	3300000	3700000
	α-lexA	4300000	3700000	2300000
CFU/mL after 45 Minute Incubation of PNA
Condition	CFU/mL
No Trt	51000	40000	375000
α-lexA	89000	127000	610000
α-rpsD	54000	79000	410000

## Sheet: RecA with STm
α-recA + STm
	OD 600nm
Time (min)	No Trt			α-recA (10 µM)
0	0	0	0	0	0	0
0.166667	0.0003	0.0005	0.0003	-0.0018	-0.0054	0.0014
0.333333	0.0006	0.0003	0.0005	-0.0021	-0.0084	0.0024
0.5	0.0005	0.0005	0.0006	-0.0015	-0.0083	0.0023
0.666667	0.0004	0.0003	0.0004	-0.002	-0.0095	0.0012
0.833333	0.0005	0.0008	0.0012	-0.0021	-0.0094	0.0011
1	0.0007	0.0011	0.0009	-0.0028	-0.0102	0.0001
1.16667	0.0009	0.0014	0.0012	-0.0016	-0.0103	0.0003
1.33333	0.0011	0.0014	0.0015	-0.0021	-0.0103	-0.0002
1.5	0.0005	0.0009	0.0009	-0.002	-0.0104	-0.0001
1.66667	0.0005	0.0011	0.0009	-0.0034	-0.0105	-0.0003
1.83333	0.0008	0.0013	0.0016	-0.0047	-0.0109	-0.001
2	0.0006	0.0019	0.001	-0.0032	-0.0116	-0.0015
2.16667	0.001	0.0018	0.0011	-0.0027	-0.0115	-0.0019
2.33333	0.0008	0.0014	0.0011	-0.0025	-0.0115	-0.0018
2.5	0.0008	0.0019	0.0018	-0.0037	-0.0114	-0.0018
2.66667	0.0011	0.0023	0.002	-0.0039	-0.0117	-0.0015
2.83333	0.0008	0.0014	0.001	-0.0038	-0.012	-0.0024
3	0.001	0.0015	0.0016	-0.0042	-0.0124	-0.0037
3.16667	0.0012	0.0017	0.002	-0.0052	-0.013	-0.0033
3.33333	0.0007	0.0017	0.0017	-0.0067	-0.0126	-0.0028
3.5	0.0023	0.002	0.002	-0.007	-0.0126	-0.0027
3.66667	0.0017	0.0022	0.0019	-0.0058	-0.0128	-0.0027
3.83333	0.0024	0.0032	0.0028	-0.0068	-0.0118	-0.0029
4	0.0027	0.0035	0.0034	-0.0067	-0.0113	-0.0023
4.16667	0.0036	0.0045	0.0038	-0.0056	-0.0114	-0.0021
4.33333	0.0045	0.0053	0.0054	-0.0064	-0.0102	-0.0017
4.5	0.0053	0.0069	0.0067	-0.0059	-0.0092	-0.0005
4.66667	0.0069	0.0092	0.0083	-0.0043	-0.0079	0.0005
4.83333	0.0095	0.0121	0.0107	-0.0037	-0.0064	0.0023
5	0.0121	0.0161	0.0143	-0.0012	-0.004	0.0044
5.16667	0.0159	0.0206	0.0178	0.001	-0.0009	0.0076
5.33333	0.0204	0.0262	0.0225	0.0039	0.0031	0.0109
5.5	0.2488	0.13	0.1224	0.1146	0.1165	0.1129
5.66667	0.03	0.0391	0.0328	0.013	0.0142	0.0232
5.83333	0.038	0.0476	0.0411	0.0165	0.0195	0.0286
6	0.0485	0.0554	0.0473	0.0216	0.0263	0.0358
6.16667	0.0557	0.0653	0.0548	0.0279	0.0326	0.0418
6.33333	0.0651	0.0742	0.0639	0.0343	0.0396	0.0489
6.5	0.0764	0.0869	0.073	0.0421	0.0474	0.055
6.66667	0.0856	0.1026	0.0871	0.0483	0.0572	0.0645
6.83333	0.0998	0.117	0.0972	0.0567	0.0681	0.0773
7	0.1147	0.1313	0.1098	0.0688	0.0762	0.0861
7.16667	0.1287	0.1458	0.1244	0.079	0.0883	0.0967
7.33333	0.147	0.1656	0.1426	0.0912	0.0985	0.1079
7.5	0.164	0.178	0.1543	0.1011	0.1118	0.122
7.66667	0.1844	0.1883	0.165	0.1107	0.1204	0.1314
7.83333	0.2005	0.2001	0.1715	0.1223	0.1262	0.1404
8	0.2109	0.2106	0.1816	0.1321	0.1335	0.1481
8.16667	0.2221	0.2211	0.1918	0.1386	0.1409	0.1569
8.33333	0.233	0.233	0.2001	0.1482	0.1493	0.1647
8.5	0.2454	0.2415	0.2094	0.1522	0.1544	0.1723
8.66667	0.2562	0.2502	0.2189	0.1598	0.1591	0.1786
8.83333	0.2672	0.2587	0.2271	0.1687	0.167	0.1844
9	0.2771	0.2667	0.234	0.1735	0.1736	0.1883
9.16667	0.288	0.2747	0.2431	0.1815	0.1749	0.1941
9.33333	0.2954	0.2844	0.2482	0.1901	0.1775	0.1957
9.5	0.3031	0.2894	0.2541	0.1917	0.1844	0.1981
9.66667	0.3142	0.2933	0.2582	0.1945	0.1808	0.2035
9.83333	0.3211	0.2956	0.263	0.1984	0.1829	0.2068
10	0.3287	0.3016	0.267	0.1987	0.1819	0.2047
10.1667	0.3318	0.3058	0.2692	0.2035	0.1831	0.2054
10.3333	0.3369	0.3093	0.2705	0.205	0.1854	0.2062
10.5	0.3392	0.3096	0.2786	0.2019	0.183	0.2047
10.6667	0.3391	0.3145	0.276	0.2041	0.182	0.2051
10.8333	0.3456	0.3154	0.2778	0.2037	0.1811	0.2043
11	0.3507	0.3173	0.2768	0.2013	0.1795	0.203
11.1667	0.3518	0.3183	0.2802	0.2031	0.1793	0.2037
11.3333	0.3582	0.3212	0.2853	0.1993	0.1797	0.1996
11.5	0.3554	0.3214	0.2849	0.2011	0.1773	0.2003
11.6667	0.3633	0.323	0.2862	0.199	0.1772	0.1992
11.8333	0.3637	0.3256	0.2875	0.1995	0.1761	0.1976
12	0.3603	0.3269	0.2878	0.1966	0.1728	0.1972
12.1667	0.3636	0.326	0.2868	0.1978	0.1736	0.1953
12.3333	0.3677	0.3264	0.2904	0.1973	0.1709	0.1945
12.5	0.3658	0.3314	0.2886	0.2008	0.1716	0.1929
12.6667	0.3692	0.3313	0.286	0.1969	0.1704	0.1919
12.8333	0.3688	0.3315	0.2871	0.1949	0.1687	0.1899
13	0.3697	0.3327	0.29	0.1913	0.1674	0.1883
13.1667	0.3737	0.3312	0.2918	0.1927	0.1635	0.1851
13.3333	0.3741	0.3321	0.2924	0.1887	0.1609	0.1817
13.5	0.3725	0.3347	0.2875	0.192	0.1605	0.1796
13.6667	0.3783	0.3363	0.2887	0.1877	0.1584	0.1824
13.8333	0.3717	0.3346	0.295	0.1852	0.1537	0.1767
14	0.3744	0.333	0.2913	0.1841	0.1554	0.1748
14.1667	0.3774	0.3335	0.2927	0.1824	0.1552	0.1683
14.3333	0.3797	0.3356	0.2896	0.1829	0.1549	0.168
14.5	0.3784	0.3359	0.2897	0.1837	0.1516	0.1678
14.6667	0.3811	0.3311	0.288	0.1802	0.1454	0.1654
14.8333	0.3767	0.3342	0.2856	0.1774	0.1508	0.161
15	0.3775	0.3356	0.2838	0.1787	0.1428	0.1583
15.1667	0.3806	0.3339	0.2896	0.1742	0.1405	0.1554
15.3333	0.3785	0.3356	0.285	0.1718	0.1412	0.1552
15.5	0.379	0.3351	0.2863	0.1757	0.1393	0.1498
15.6667	0.3786	0.3345	0.2797	0.1717	0.1366	0.1488
15.8333	0.3799	0.3353	0.2822	0.1675	0.1366	0.1442
16	0.3813	0.3336	0.2815	0.1666	0.134	0.1403
16.1667	0.3834	0.3286	0.2898	0.1627	0.128	0.1361
16.3333	0.38	0.3295	0.2858	0.1627	0.1272	0.1336
16.5	0.3827	0.3318	0.2837	0.1621	0.1249	0.1289
16.6667	0.3822	0.3318	0.2806	0.1588	0.1253	0.1262
16.8333	0.3783	0.331	0.2753	0.1592	0.118	0.1264
17	0.3782	0.3309	0.2711	0.1581	0.1177	0.1231
17.1667	0.3811	0.3291	0.2763	0.1552	0.1157	0.1176
17.3333	0.3742	0.329	0.2706	0.1536	0.1122	0.1172
17.5	0.3737	0.3276	0.2668	0.1526	0.1103	0.1122
17.6667	0.3786	0.3289	0.2664	0.1511	0.1073	0.1092
17.8333	0.3763	0.3263	0.263	0.1473	0.1036	0.1054
18	0.3754	0.3261	0.2622	0.147	0.1019	0.1009
18.1667	0.3764	0.3246	0.2606	0.1444	0.0969	0.0976
18.3333	0.3751	0.3242	0.2552	0.1439	0.0961	0.0935
18.5	0.3775	0.3226	0.2527	0.1388	0.0942	0.0885
18.6667	0.3761	0.321	0.2506	0.1376	0.0886	0.084
18.8333	0.373	0.3198	0.2496	0.1329	0.0852	0.0792
19	0.3749	0.3186	0.2556	0.1355	0.0834	0.0715
19.1667	0.3722	0.3184	0.2433	0.132	0.079	0.0679
19.3333	0.37	0.3163	0.251	0.1291	0.0834	0.0635
19.5	0.372	0.3139	0.239	0.126	0.0728	0.0584
19.6667	0.3712	0.3108	0.2356	0.1247	0.074	0.0535
19.8333	0.3707	0.3108	0.2343	0.1215	0.064	0.049
20	0.37	0.3085	0.2387	0.1196	0.0607	0.0426
20.1667	0.3659	0.3083	0.2313	0.1172	0.0574	0.0402
20.3333	0.3656	0.3053	0.2309	0.1152	0.0523	0.0353
20.5	0.3664	0.3062	0.2282	0.1133	0.0507	0.0312
20.6667	0.3613	0.3045	0.2246	0.1088	0.0444	0.0287
20.8333	0.3615	0.3019	0.2199	0.1089	0.0548	0.0247
21	0.3598	0.303	0.2194	0.1069	0.0557	0.0237
21.1667	0.3594	0.3007	0.216	0.1047	0.0534	0.0211
21.3333	0.3581	0.298	0.2149	0.1023	0.033	0.0198
21.5	0.3558	0.2969	0.2126	0.1008	0.0487	0.0174
21.6667	0.3562	0.2965	0.2116	0.0959	0.0426	0.0164
21.8333	0.3617	0.2956	0.2098	0.0974	0.0222	0.014
22	0.3545	0.2928	0.2074	0.0931	0.0206	0.012
22.1667	0.3563	0.2912	0.2097	0.092	0.0185	0.0108
22.3333	0.356	0.291	0.204	0.0888	0.0159	0.0104
22.5	0.3529	0.289	0.2028	0.0888	0.0125	0.0084
22.6667	0.352	0.2886	0.2023	0.085	0.0112	0.0075
22.8333	0.3509	0.2859	0.1987	0.0845	0.0141	0.0071
23	0.3465	0.2867	0.1981	0.0825	0.0249	0.0053
23.1667	0.3486	0.2854	0.1972	0.0799	0.0069	0.0056
23.3333	0.3497	0.2827	0.1941	0.0804	0.0053	0.005
23.5	0.3485	0.2827	0.1902	0.076	0.0045	0.0035
23.6667	0.3502	0.2813	0.1894	0.0738	0.003	0.0021
23.8333	0.3483	0.2807	0.1883	0.0712	0.0018	0.0004
24	0.3443	0.2804	0.1877	0.0685	0.0004	0.0016
24.1667	0.3502	0.2774	0.188	0.0672	0.0214	-0.0005
24.3333	0.3404	0.2749	0.1822	0.0642	0.0082	0.0006
24.5	0.3433	0.275	0.1804	0.0632	-0.0026	-0.0006
24.6667	0.3416	0.2742	0.1828	0.0606	0.0081	-0.002
24.8333	0.3407	0.2713	0.1778	0.0598	-0.0038	-0.0019
25	0.342	0.2707	0.1755	0.0562	-0.0012	-0.0028
25.1667	0.3416	0.2693	0.1797	0.0561	-0.0054	-0.0037
25.3333	0.3404	0.2677	0.1736	0.053	0.002	-0.0042
25.5	0.3449	0.2679	0.1807	0.0535	0.0093	-0.0039
25.6667	0.3368	0.2622	0.1761	0.0499	-0.007	-0.0055
25.8333	0.3341	0.2647	0.1695	0.048	0.012	-0.0062
26	0.3381	0.2634	0.1709	0.0454	0.0024	-0.0064
26.1667	0.3313	0.2624	0.1665	0.0427	-0.0089	-0.0065
26.3333	0.3317	0.262	0.165	0.0418	-0.0064	-0.0067
26.5	0.3301	0.2598	0.1644	0.0389	-0.009	-0.0074
26.6667	0.3316	0.2581	0.1658	0.0385	-0.0077	-0.0067
26.8333	0.3296	0.2597	0.1596	0.0359	-0.0094	-0.0073

[truncated: 2 more sheets: Holin + IPTG, AB Resistance Gene Numbers]
